# Supplementary material for: Translating Akkadian to English with neural machine translation
Source: PNAS Nexus. 2023 May 2;2(5):pgad096. doi: 10.1093/pnasnexus/pgad096 (PMC10153418; doi:10.1093/pnasnexus/pgad096)
Supplement: pgad096_Supplementary_Data [file pgad096_supplementary_data.zip]

Archive with 17 entries (17 files):
- PNASNEXUS-PNASNEXUS-2022-00798-T-s11.txt
- PNASNEXUS-PNASNEXUS-2022-00798-T-s12.csv
- PNASNEXUS-PNASNEXUS-2022-00798-T-s13.txt
- PNASNEXUS-PNASNEXUS-2022-00798-T-s14.csv
- PNASNEXUS-PNASNEXUS-2022-00798-T-s15.pdf
- PNASNEXUS-PNASNEXUS-2022-00798-T-s16.pdf
- PNASNEXUS-PNASNEXUS-2022-00798-T-s17.docx
- PNASNEXUS-PNASNEXUS-2022-00798-T-s01.txt
- PNASNEXUS-PNASNEXUS-2022-00798-T-s02.txt
- PNASNEXUS-PNASNEXUS-2022-00798-T-s03.txt
- PNASNEXUS-PNASNEXUS-2022-00798-T-s04.csv
- PNASNEXUS-PNASNEXUS-2022-00798-T-s05.txt
- PNASNEXUS-PNASNEXUS-2022-00798-T-s06.csv
- PNASNEXUS-PNASNEXUS-2022-00798-T-s07.txt
- PNASNEXUS-PNASNEXUS-2022-00798-T-s08.csv
- PNASNEXUS-PNASNEXUS-2022-00798-T-s09.txt
- PNASNEXUS-PNASNEXUS-2022-00798-T-s10.csv
