# Supplementary material for: Translating Akkadian to English with neural machine translation
Source: PNAS Nexus. 2023 May 2;2(5):pgad096. doi: 10.1093/pnasnexus/pgad096 (PMC10153418; doi:10.1093/pnasnexus/pgad096)
Supplement: pgad096_Supplementary_Data [file pgad096_supplementary_data.zip › PNASNEXUS-PNASNEXUS-2022-00798-T-s12.csv]

Texts	Proper translation	Intrinsic hallucination	Extrinsic hallucination	Improper translation	Genres
1				+	Legal Transactions
2				+	Legal Transactions
3				+	Astrological Omen	The NMT of the astrological omen in text 3 is mixed with vocabulary of extispicy omens
4	+				Oracular question	Repetitions
5				+	Unknown literary text
Total	1			4
2.1				+	Legal Transactions
2.2	+				Legal Transactions
2.3	+				Legal Transactions
2.4				+	Legal Transactions
2.5			+		Legal Transactions
2.6	+				Legal Transactions
2.7			+		Legal Transactions
2.8	+				Legal Transactions
2.9	+				Legal Transactions
2.10				+	Legal Transactions
2.11	+				Legal Transactions
2.12	+				Legal Transactions
2.13	+				Legal Transactions
2.14	+				Legal Transactions
2.15	+				Legal Transactions
2.16	+				Legal Transactions
2.17	+				Legal Transactions
2.18	+				Legal Transactions
2.19	+				Legal Transactions
Total	14		2	2
