# Supplementary material for: Translating Akkadian to English with neural machine translation
Source: PNAS Nexus. 2023 May 2;2(5):pgad096. doi: 10.1093/pnasnexus/pgad096 (PMC10153418; doi:10.1093/pnasnexus/pgad096)
Supplement: pgad096_Supplementary_Data [file pgad096_supplementary_data.zip › PNASNEXUS-PNASNEXUS-2022-00798-T-s14.csv]

Texts	Proper translation	Intrinsic hallucination	Extrinsic hallucination	Improper translation	Genres
1				+	Legal Transactions
2				+	Legal Transactions
3	+				Astrological Omen	Repetitions
4	+				Oracular question	Repetitions
5				+	Unknown literary text
Total	2			3
2.1	+				Legal Transactions
2.2	+				Legal Transactions
2.3	+				Legal Transactions
2.4	+				Legal Transactions
2.5	+				Legal Transactions
2.6		+			Legal Transactions
2.7		+			Legal Transactions
2.8			+		Legal Transactions
2.9	+				Legal Transactions
2.10				+	Legal Transactions
2.11	+				Legal Transactions
2.12	+				Legal Transactions
2.13	+				Legal Transactions
2.14	+				Legal Transactions
2.15	+				Legal Transactions
2.16	+				Legal Transactions
2.17	+				Legal Transactions
2.18	+				Legal Transactions
2.19	+				Legal Transactions
Total	15	2	1	1
