# Supplementary material for: Translating Akkadian to English with neural machine translation
Source: PNAS Nexus. 2023 May 2;2(5):pgad096. doi: 10.1093/pnasnexus/pgad096 (PMC10153418; doi:10.1093/pnasnexus/pgad096)
Supplement: pgad096_Supplementary_Data [file pgad096_supplementary_data.zip › PNASNEXUS-PNASNEXUS-2022-00798-T-s01.txt]

S-2246	nap-ša₂-te'
T-2246	life'
D-2246	s'
S-2153	ki-i da-'
T-2153	Like'
D-2153	like'
S-2335	a-ki-i'
T-2335	very'
D-2335	as'
S-2275	mi-i-nu'
T-2275	what'
D-2275	What'
S-2267	te-šu₂-nu'
T-2267	their'
D-2267	their'
S-2257	an-na-ka'
T-2257	here'
D-2257	here'
S-1501	u₂-ma-a'
T-1501	now'
D-1501	Now'
S-2248	u₂-ma-a'
T-2248	Now'
D-2248	Now'
S-2553	me-ša₂-ri'
T-2553	righteousness'
D-2553	x hundred'
S-2223	ti-tur-ru'
T-2223	bridge'
D-2223	brick-courses'
S-2621	a-ta-a'
T-2621	why'
D-2621	Why'
S-2138	an-ni-u'
T-2138	this'
D-2138	this'
S-2090	lu ina ŠA₃-bi'
T-2090	there'
D-2090	there is there'
S-1923	qa-an-ni'
T-1923	outside'
D-1923	outside'
S-1822	01-me-50'
T-1822	150'
D-1822	100 ditto,'
S-1508	a-hi-i'
T-1508	strange'
D-1508	?'
S-802	TA@v ŠA₃'
T-802	from'
D-802	from'
S-2250	ra-ar u₃'
T-2250	And'
D-2250	,'
S-2210	ša {1}-NUMUN—AŠ'
T-2210	ed the'
D-2210	of Zeru-iddina'
S-2479	id-di-nu'
T-2479	delivered'
D-2479	they will give'
S-905	ina UGU ... i-...'
T-905	to ...'
D-905	Concerning ...'
S-793	{URU}-ta-'
T-793	in Ta'
D-793	the city T'
S-2184	ir-ku-nu'
T-2184	return you'
D-2184	they placed'
S-2073	i-tal-ku'
T-2073	they went'
D-2073	they went'
S-1953	{NA4}-KIŠIB {1}-'
T-1953	Seal of'
D-1953	seal of'
S-1916	{NA4}-KIŠIB {1}-'
T-1916	Seal of'
D-1916	seal of'
S-1727	{1}-{d}-MAŠ—'
T-1727	Inurta-'
D-1727	Inurta-'
S-1456	at-ta tal-'
T-1456	you shall'
D-1456	you'
S-2632	šu-u-ni'
T-2632	him'
D-2632	he is'
S-2665	ka-ra-nu'
T-2665	wine'
D-2665	wine'
S-787	a-na-ši'
T-787	I bear'
D-787	to us'
S-701	mah-ri-ti'
T-701	First extispicy'
D-701	before me.'
S-535	pa-ni-ka'
T-535	your face'
D-535	-1.29255211353302	your face'
S-531	an-da-har'
T-531	I received'
D-531	-1.58278489112854	I shall give'
S-438	iṣ-bat-ka'
T-438	seize you'
D-438	has seized you'
S-2831	id-di-nu'
T-2831	gave'
D-2831	they will give'
S-2711	i-za-mur'
T-2711	”'
D-2711	”'
S-1003	SUHUR {1}-si-'
T-1003	adjoining Si'
D-1003	adjoining the town of Sin'
S-1002	IGI {1}-pa-'
T-1002	Witness Pa'
D-1002	Witness P'
S-1117	{1}-ur-du'
T-1117	Urdu;'
D-1117	, Urdu;'
S-991	IGI {1}-hu-'
T-991	Witness Hu'
D-991	Witness Huru.'
S-851	kur-ru'
T-851	and put'
D-851	;'
S-649	NU DUG3.GA'
T-649	Unfavorable.'
D-649	-1.8099365234375	is good.'
S-1037	{1}-ZALAG2—'
T-1037	Nur-'
D-1037	Nur-'
S-2824	me-ka la'
T-2824	your'
D-2824	"'
S-1184	{1}-{d}-... BE'
T-1184	NN.'
D-1184	... , ... ;'
S-1195	PAB {1}-{d}-'
T-1195	Total,'
D-1195	total, NN.'
S-1937	IGI {1}-ba-'
T-1937	Witness Ba'
D-1937	Witness Ba'
S-1989	{URU}-NINA'
T-1989	Nineveh.'
D-1989	the town of Nineveh'
S-2124	MEŠ TA ŠA₃'
T-2124	s from'
D-2124	s from'
S-2129	lu 70 ANŠE'
T-2129	70 hectares'
D-2129	x+1 hectares'
S-2157	E2—{d}-'
T-2157	temple of'
D-2157	the house of'
S-2238	liš-al LUGAL'
T-2238	The king'
D-2238	the king, my lord'
S-592	ʾa-'
T-592	you spare'
D-592	x, ditto;'
S-2813	u ... ina ...'
T-2813	and ...'
D-2813	... in ...'
S-2093	it-ta-'
T-2093	went'
D-2093	he went away'
S-2120	ma-aʾ-'
T-2120	much'
D-2120	much'
S-2789	u GIŠ.MI'
T-2789	and the aegis'
D-2789	Jupiter'
S-806	u ki-i'
T-806	as'
D-806	when'
S-881	ma-a 02'
T-881	2'
D-881	two'
S-949	IGI {1}-{d}-'
T-949	Witness'
D-949	Witness'
S-1475	NIG2.ŠID'
T-1475	account'
D-1475	property of the city'
S-1990	IGI {1}-{d}-'
T-1990	Witness'
D-1990	Witness'
S-2075	lu-u₂'
T-2075	should'
D-2075	or'
S-2716	šu {d}-'
T-2716	,'
D-2716	the god'
S-2446	ni i-na'
T-2446	in'
D-2446	in'
S-2145	ma-a ša'
T-2145	What'
D-2145	"'
S-2159	ina UGU-hi'
T-2159	therefore'
D-2159	upon'
S-2183	ni-tu ina'
T-2183	in'
D-2183	in'
S-2245	ina ŠA₃-bi'
T-2245	there'
D-2245	there'
S-2278	u-ni la'
T-2278	not'
D-2278	not'
S-2326	rat-ti'
T-2326	secretly'
D-2326	, the one who'
S-2439	ina ŠA₃-bi'
T-2439	therein'
D-2439	there'
S-2548	DUMU {1}-{d}-'
T-2548	son of'
D-2548	, son of'
S-486	ni ši-i'
T-486	she'
D-486	,'
S-200	{d}-ALAD'
T-200	endure. The'
D-200	-Issar.'
S-1264	NIR2 AŠ'
T-1264	x chalcedony'
D-1264	the king's word"
S-1868	IGI {1}-EN—...'
T-1868	Witness Bel-... , ...'
D-1868	Witness Bel-... ,'
S-2408	EN za-ka'
T-2408	the lord of the'
D-2408	, owner of the'
S-2757	... GAR-an'
T-2757	You ... place ...'
D-2757	Month ... , ... th day;'
S-2830	ina pa-an'
T-2830	into the presence of'
D-2830	before'
S-249	AN.ŠAR₂'
T-249	(the god) Aššur'
D-249	the god Aššur'
S-1174	PAB 100+'
T-1174	Total, 10+x'
D-1174	in all, 10+x'
S-1215	... NINDA KA ...'
T-1215	... -bread ... ;'
D-1215	... bread ... ;'
S-1261	05 {GIŠ}-...'
T-1261	5 wooden ... ,'
D-1261	5 ... ;'
S-1642	... UŠ.KU'
T-1642	(... ) lamentation priest,'
D-1642	x, x+10,'
S-1041	IGI {1}-la-...'
T-1041	Witness La... ,'
D-1041	Witness La... , ...'
S-839	LUGAL EN-ia'
T-839	the king, my lord,'
D-839	the king, my lord'
S-1217	01 KUR ina 15'
T-1217	1 horse in 15 days;'
D-1217	1 goose in the right'
S-1977	AŠ—PAB IGI'
T-1977	-aplu-uṣur. Witness'
D-1977	-nadin-ahi.'
S-1894	IGI {1}-... SUKKAL'
T-1894	Witness ... , ... of the vizier.'
D-1894	Witness NN, ditto.'
S-1210	ZAG SA5 KUR'
T-1210	, ditto, the front red, of the country;'
D-1210	the front red, of the country;'
S-2645	03 04 12 03'
T-2645	3 (of) 4 (spans' height); 2 (of) 3 (spans' height)"
D-2645	3 of 4 spans' height;"
S-1746	qa LAL₃-MEŠ'
T-1746	x litres of honey'
D-1746	x litres of honey'
S-399	IM LIMMU2.BA'
T-399	, all directions'
D-399	Tablet of the tablet'
S-1935	IGI {1}-{d}-'
T-1935	Witness NN.'
D-1935	Witness'
S-843	ša UN-MEŠ'
T-843	of the people'
D-843	of the people'
S-838	dul6-lu ša'
T-838	The work on'
D-838	the work of'
S-854	ina KA-ia'
T-854	in my mouth'
D-854	in my mouth'
S-1131	ni SAG-MEŠ'
T-1131	, eunuchs;'
D-1131	of the eunuchs'
S-1193	10 UDU-MEŠ'
T-1193	10 sheep;'
D-1193	10 sheep;'
S-1913	IGI {1}-30—'
T-1913	Witness Sin-'
D-1913	Witness Sin-'
S-1927	IGI {1}-DINGIR-'
T-1927	Witness Ilu-'
D-1927	Witness Il-'
S-472	a-na LUGAL'
T-472	to the king'
D-472	to the king'
S-1967	{1}-EN—GIŠ'
T-1967	Bel-lešir'
D-1967	Bel-lešir;'
S-2764	pa-gul'
T-2764	a libation bowl'
D-2764	before the god'
S-2308	a-na ...'
T-2308	to ... :'
D-2308	to ...'
S-2309	ma-a ...'
T-2309	Do ... !"'
D-2309	saying: "... "'
S-2573	la ip-qid'
T-2573	has not appointed'
D-2573	they did not'
S-2063	IGI {1}-PAB—'
T-2063	Witness Ahu-'
D-2063	Witness Ahu-'
S-2677	TI.LA KUR'
T-2677	will achieve life'
D-2677	of the land'
S-2627	ša EN-ia'
T-2627	of my lord'
D-2627	of my lord'
S-575	eš ṭup-pi'
T-575	tablet'
D-575	- tablet.'
S-1645	PAB 02 KALAG'
T-1645	total 2 adults'
D-1645	in all 2 men.'
S-1121	{URU}-...'
T-1121	The town ... ;'
D-1121	the city ... ,'
S-455	UD 02-KAM'
T-455	On the 2nd'
D-455	, 2nd day.'
S-1920	IGI {1}-o'
T-1920	Witness (blank).'
D-1920	Witness (blank).'
S-2056	E2 10'
T-2056	An estate of 10'
D-2056	An estate of 10 hectares'
S-1114	MA.NA'
T-1114	mina(s)'
D-1114	x minas'
S-779	ŠA₃.NIGIN'
T-779	The coils of the colon'
D-779	The coils of the colon'
S-2776	um-ma'
T-2776	saying, “'
D-2776	saying: "'
S-2616	šum-ma'
T-2616	whether they are'
D-2616	If'
S-2411	ma ša₂'
T-2411	which/of'
D-2411	"'
S-2228	ZI-MEŠ'
T-2228	the life of'
D-2228	, x persons;'
S-2128	{URU}-'
T-2128	the town GN'
D-2128	the town of'
S-1919	la-a'
T-1919	lâ,'
D-1919	not'
S-2116	ṣu-ṣu'
T-2116	, inquire and investigate'
D-2116	Fingernail of'
S-1818	TU-MEŠ'
T-1818	those who enter'
D-1818	the gods'
S-1607	UDU-MEŠ'
T-1607	NN, ditto: x sheep;'
D-1607	x sheep;'
S-640	TAG-at'
T-640	(The extispicy is) unfavorable.'
D-640	Unfavorable.'
S-2585	ma-a'
T-2585	The king, my lord, wrote to me, saying: "Appoint a'
D-2585	"'
S-55	MU E2'
T-55	from among them and I made (them) subject to him (the new governor)'
D-55	the house'
S-1570	um-ma'
T-1570	, saying: "Keep evil omens to yourselves, let'
D-1570	saying: "'
S-2360	it-ti'
T-2360	! Send (pl.) me healthy'
D-2360	with'
S-1608	UDU-MEŠ'
T-1608	NN, ditto: x sheep;'
D-1608	x sheep;'
S-1133	05 GIN2'
T-1133	5 shekels, NN;'
D-1133	5 shekels'
S-1134	10 GIN2'
T-1134	10 shekels, NN;'
D-1134	10 shekels;'
S-67	ME UZ'
T-67	Too poorly preserved to allow translation.'
D-67	of the 'finger'"
S-2514	ina IGI LUGAL'
T-2514	in the presence of the king'
D-2514	before the king.'
S-1596	re-e'
T-1596	the town of Marê.'
D-1596	,'
S-1263	PAB 08 ...'
T-1263	total, 8 ... ;'
D-1263	in all 8 ... ;'
S-1250	01 02 o'
T-1250	1 (of) 2,'
D-1250	1 ditto, ditto; 2 ditto;'
S-1828	u₂-TI'
T-1828	-balliṭ.'
D-1828	-2.44256329536438	,'
S-1681	{1}-e-...'
T-1681	E... ,'
D-1681	, ... ;'
S-1723	{1}-šu-...'
T-1723	Šu... ,'
D-1723	, ... ;'
S-2264	KASKAL-MEŠ'
T-2264	roads'
D-2264	the roads'
S-2369	iṣ-bat'
T-2369	seized'
D-2369	he seized'
S-2104	šum-ma'
T-2104	if'
D-2104	If'
S-2105	GIŠ-MEŠ'
T-2105	wood'
D-2105	wood'
S-844	ša ma-'
T-844	of'
D-844	of'
S-2060	u₂ TA'
T-2060	,'
D-2060	and from'
S-2353	šu₂-nu'
T-2353	their'
D-2353	their'
S-1829	a-na'
T-1829	to'
D-1829	to'
S-2372	ki-i'
T-2372	as'
D-2372	as'
S-2438	nu-ma'
T-2438	and'
D-2438	and'
S-2166	na-kis'
T-2166	cuts'
D-2166	,'
S-2074	a.a'
T-2074	ean'
D-2074	ayu.'
S-2453	il-lak'
T-2453	goes'
D-2453	goes'
S-2052	a.a'
T-2052	ayu'
D-2052	ayu.'
S-598	dib-bi'
T-598	words'
D-598	words'
S-742	ši-na'
T-742	their'
D-742	to'
S-1679	AN.BAR'
T-1679	of iron,'
D-1679	, (and) iron'
S-643	{ITI}-'
T-643	Month'
D-643	Month'
S-650	{ITI}-'
T-650	Month'
D-650	Month'
S-2518	i-na'
T-2518	in'
D-2518	in'
S-772	{ITI}-'
T-772	Month'
D-772	Month'
S-1518	NUN MU BI'
T-1518	If'
D-1518	, prince,'
S-1105	{ITI}-'
T-1105	Month'
D-1105	Month'
S-1175	a-na'
T-1175	to'
D-1175	to'
S-1507	a-na'
T-1507	to'
D-1507	to'
S-2482	a-na'
T-2482	to'
D-2482	to'
S-281	it-ti'
T-281	with'
D-281	with'
S-2510	ERIM-MEŠ'
T-2510	men'
D-2510	men'
S-635	DU₈-MEŠ'
T-635	is split.'
D-635	the gods'
S-1008	da-a'
T-1008	dâ.'
D-1008	,'
S-25	NIG2.GA'
T-25	, property,'
D-25	property'
S-170	u₂ E'
T-170	merciful god,'
D-170	and the house'
S-482	ša ak-'
T-482	several times'
D-482	of'
S-2517	liš-al'
T-2517	should ask'
D-2517	let them ask'
S-665	ša₂ KA'
T-665	From the mouth'
D-665	of the gate'
S-2415	a-na'
T-2415	Let the'
D-2415	to'
S-1162	KUG.GI'
T-1162	of gold;'
D-1162	gold'
S-1360	IGI-ma'
T-1360	is seen.'
D-1360	Witness NN,'
S-1659	81 20'
T-1659	81 20'
D-1659	8, 20 ditto, ditto;'
S-2523	tal-lik'
T-2523	you went'
D-2523	you went'
S-2483	a-na'
T-2483	to'
D-2483	to'
S-2428	tal-lak'
T-2428	you go'
D-2428	is going'
S-682	DIB-tu'
T-682	seize?'
D-682	;'
S-1358	it-ti'
T-1358	A sign'
D-1358	with'
S-2537	ia lu-'
T-2537	my'
D-2537	let me be'
S-2552	i-na'
T-2552	in'
D-2552	in'
S-2636	lu-u'
T-2636	let'
D-2636	or'
S-2519	ul i-'
T-2519	not'
D-2519	does not'
S-882	ša ak-'
T-882	which I'
D-882	of'
S-2322	EN.NUN'
T-2322	the guard'
D-2322	the watch'
S-1495	EN-ia'
T-1495	my lord'
D-1495	my lord'
S-1632	... {1}-... da'
T-1632	... da'
D-1632	... , ...'
S-1882	IGI {1}-gi'
T-1882	Witness Gi'
D-1882	Witness Gir-'
S-411	di-ma'
T-411	and'
D-411	,'
S-2004	IGI {1}-'
T-2004	Witness'
D-2004	Witness NN.'
S-1957	IGI {1}-'
T-1957	Witness'
D-1957	Witness NN.'
S-1986	IGI {1}-'
T-1986	Witness'
D-1986	Witness NN.'
S-1891	IGI {1}-'
T-1891	Witness'
D-1891	Witness NN.'
S-2011	ina UGU'
T-2011	upon'
D-2011	Concerning the'
S-2033	IGI {1}-'
T-2033	Witness'
D-2033	Witness NN.'
S-2081	ina UGU'
T-2081	upon'
D-2081	Concerning the'
S-1925	IGI {1}-'
T-1925	Witness'
D-1925	Witness NN.'
S-2588	ha e'
T-2588	On'
D-2588	;'
S-1889	IGI {1}-'
T-1889	Witness'
D-1889	Witness NN.'
S-1883	IGI {1}-'
T-1883	Witness'
D-1883	Witness NN.'
S-1561	GIR₃'
T-1561	foot'
D-1561	-ibni.'
S-1454	nu-'
T-1454	we'
D-1454	,'
S-1057	IGI {1}-'
T-1057	Witness'
D-1057	Witness NN.'
S-1053	IGI {1}-'
T-1053	Witness'
D-1053	Witness NN.'
S-1032	IGI {1}-'
T-1032	Witness'
D-1032	Witness NN.'
S-972	IGI {1}-'
T-972	Witness'
D-972	Witness NN.'
S-850	ni-'
T-850	we'
D-850	,'
S-407	u₂-'
T-407	king'
D-407	and'
S-2087	u URU'
T-2087	town'
D-2087	and the city'
S-197	ME KASKAL'
T-197	road'
D-197	of the road'
S-2293	ša LUGAL'
T-2293	which the king'
D-2293	of the king'
S-2043	SUHUR ...'
T-2043	adjoining ... ,'
D-2043	adjoining ... ;'
S-1776	... MEŠ'
T-1776	... the ... s'
D-1776	-1.09784996509552	... s ... s'
S-290	u₂'
T-290	Simerra, Ulmānu, cities'
D-290	and'
S-1975	... AŠ'
T-1975	Witness ... -iddin.'
D-1975	... -iddin.'
S-1960	IGI {1}-...'
T-1960	Witness NN, ... ,'
D-1960	Witness ... , ...'
S-584	ša MAN'
T-584	of the king'
D-584	of the king'
S-1282	08 qa'
T-1282	8 'litres':"
D-1282	8 'litres'"
S-1203	PAB 20'
T-1203	in all, 20'
D-1203	in all 20'
S-1123	ina IGI'
T-1123	at the disposal of'
D-1123	at the disposal of'
S-2693	ṣa-'
T-2693	the'
D-2693	-1.42350172996521	,'
S-2838	nu ul'
T-2838	not'
D-2838	no'
S-2041	IGI {1}-'
T-2041	Witness NN.'
D-2041	Witness NN.'
S-2023	IGI {1}-'
T-2023	Witness NN,'
D-2023	Witness NN.'
S-1988	IGI {1}-'
T-1988	Witness NN,'
D-1988	Witness NN.'
S-1884	IGI {1}-'
T-1884	Witness NN.'
D-1884	Witness NN.'
S-1267	ša 02'
T-1267	for every 2'
D-1267	of 2'
S-1160	03 ...'
T-1160	3 ... ;'
D-1160	3 ... ;'
S-1107	IGI {1}-'
T-1107	Witness NN.'
D-1107	Witness NN.'
S-485	ina UGU'
T-485	As to'
D-485	Concerning the'
S-2165	ina'
T-2165	in'
D-2165	in'
S-2782	ka'
T-2782	you'
D-2782	,'
S-2132	MEŠ'
T-2132	s'
D-2132	s'
S-2241	ia'
T-2241	my'
D-2241	,'
S-2053	an'
T-2053	,'
D-2053	this'
S-32	...'
T-32	Not preserved'
D-32	... ;'
S-664	150'
T-664	the left'
D-664	The left'
S-1135	PA
T-1135	total,'
D-1135	in all,'
S-1156	04'
T-1156	4 minas'
D-1156	4'
S-2066	GEŠTIN'
T-2066	wine'
D-2066	wine'
S-1269	MA'
T-1269	mina;'
D-1269	x minas,'
S-1800	MEŠ'
T-1800	s'
D-1800	s'
S-791	MEŠ'
T-791	officials'
D-791	s'
S-1167	PA
T-1167	total'
D-1167	in all,'
S-546	ša'
T-546	of'
D-546	of'
S-625	su'
T-625	?'
D-625	;'
S-768	UD'
T-768	,'
D-768	,'
S-1662	a'
T-1662	a'
D-1662	,'
S-1469	{1}-'
T-1469	NN'
D-1469	-1.06854248046875	,'
S-1248	50'
T-1248	50'
D-1248	50'
S-1346	1'
T-1346	If'
D-1346	If'
S-1367	1'
T-1367	If'
D-1367	If'
S-1163	...'
T-1163	... ;'
D-1163	... ;'
S-139	ZABAR'
T-139	(10)'
D-139	,'
S-1142	{1}-...'
T-1142	NN, ... ;'
D-1142	NN, ... ,'
S-1150	...'
T-1150	NN, ... ;'
D-1150	... ;'
S-2025	IGI'
T-2025	Witness NN.'
D-2025	Witness NN.'
S-2029	u'
T-2029	u.'
D-2029	and'
S-2240	ta'
T-2240	May they give'
D-2240	,'
S-1268	{1}-'
T-1268	x minas,'
D-1268	-1.06854248046875	,'
S-1108	ia'
T-1108	ya.'
D-1108	,'
S-1451	UD'
T-1451	the xth day in front of Marduk'
D-1451	,'
S-1719	{1}-'
T-1719	, NN ditto, Sinqi-Issar ditto and his brother, NN'
D-1719	-1.06854248046875	,'
S-239	KI'
T-239	His tongue was scratched and he became impotent. His life ended through dissolving and melting (like a wax figurine), (saying) “Woe! Alas!”'
D-239	,'
S-1633	{1}-'
T-1633	-niše'
D-1633	-1.06854248046875	,'
S-1478	ni'
T-1478	me.'
D-1478	;'
S-1204	...'
T-1204	x, ...'
D-1204	... ;'
S-2215	ia'
T-2215	to my'
D-2215	,'
S-2343	...'
T-2343	of ...'
D-2343	... ;'
S-1726	MU'
T-1726	ditto,'
D-1726	,'
S-1796	...'
T-1796	... :'
D-1796	... ;'
S-1924	ru'
T-1924	ru.'
D-1924	of the god Aššur'
S-1600	...'
T-1600	... ;'
D-1600	... ;'
S-908	te'
T-908	valuables?'
D-908	,'
S-2567	KUR'
T-2567	the land'
D-2567	the land'
S-2785	LUGAL'
T-2785	the king'
D-2785	the king'
S-556	bu'
T-556	( Break )'
D-556	,'
S-64	KUR'
T-64	land'
D-64	the land'
S-2768	ta-a-ma ši-pir-ti'
T-2768	and a message'
D-2768	this message'
S-2806	u₃ ša₂-nu-te-šu₂'
T-2806	and another time'
D-2806	and'
S-2147	{1}-lu-du-u₂ {URU}-'
T-2147	Ludû the'
D-2147	Ladu'a,"
S-2181	... {1}-{d}-... ku ... ša ... ma ...'
T-2181	... NN ...'
D-2181	... -ilu ...'
S-2259	ta-lak ina UGU-hi-šu₂'
T-2259	went to him'
D-2259	to him'
S-2274	ab-bu liš-ṭur-u-ni'
T-2274	for me —'
D-2274	Let them write'
S-2512	{1}-{d}-NIN.GAL—SUM-na'
T-2512	Nikkal-iddin'
D-2512	Nikkal-iddina'
S-1877	IGI {1}-se-eʾ—qa-tar'
T-1877	Witness Se'-qatar."
D-1877	Witness Se'-qatar."
S-1586	TIN.TIR {KI} ... {KI}'
T-1586	Babylon, Babylon'
D-1586	Babylon ... Babylon'
S-1649	{1}-MAN—IGI.LAL-an-ni'
T-1649	Šarru-emuranni'
D-1649	Šarru-emuranni;'
S-131	{d}-i2-gi3-gi3 A
T-131	May the Igīg\xc5\xab gods'
D-131	Ditto by the Igīg\xc5\xab gods'
S-444	ma-a u₂-la-a tu₂'
T-444	"Otherwise you'
D-444	"'
S-807	ša A-MEŠ ina ŠA₃-bi a-'
T-807	where there is water'
D-807	of the water for'
S-91	ša ul-tu UD.MEŠ Su₃.MEŠ'
T-91	which from distant days'
D-91	who from the days of days'
S-2050	za-ar-pu la-qi-u'
T-2050	purchased and acquired'
D-2050	are purchased and acquired.'
S-1013	IGI {1}-da-ni-i {LU₂}-'
T-1013	Witness Danî,'
D-1013	Witness Danî,'
S-1588	{URU}-ne₂-med—{d}-15'
T-1588	Nemed-Issar'
D-1588	the town of Nemed-Issar.'
S-2247	gab-bi u₂-di di-du-'
T-2247	knows everything'
D-2247	,'
S-2260	... ku-nu ... IGI-ia-ni'
T-2260	your ...'
D-2260	... their ... s;'
S-820	bu-u-ni an-nu-rig'
T-820	Now,'
D-820	this'
S-835	{URU}-u₂-a-si du-'
T-835	in Waisi'
D-835	the town of \xe1\xb9\xaci'
S-1054	u₂-piš-ma {1}-gi-ru-'
T-1054	Giru'
D-1054	Gir-Issar,'
S-1576	ša ANŠE.KUR.RA-MEŠ a-'
T-1576	of horses'
D-1576	of horses'
S-2089	u₂-sa-ri-iu-u'
T-2089	have started'
D-2089	they have made'
S-1725	ti {GIŠ}-SAR A.ŠA₃-MEŠ'
T-1725	orchards, fields and'
D-1725	,'
S-1567	u₂-ma-a ana-ku u₃'
T-1567	Now I and'
D-1567	Now'
S-2273	ul-lu-e-šu₂ i-'
T-2273	remove him'
D-2273	they will not make him'
S-2466	it-ti {E2}-sag-gil2'
T-2466	with Esaggil'
D-2466	with Esaggil'
S-2619	la e-mu-qa-a-ni'
T-2619	we cannot'
D-2619	did not listen'
S-332	i-na u4-me-šu-ma'
T-332	At that time'
D-332	At that time,'
S-495	la ta-ṣab-ba-tu₂-ni'
T-495	You shall seize'
D-495	,'
S-1146	{1}-... a.a {LU₂}-EN.NAM'
T-1146	Arbayu, governor;'
D-1146	... aya, governor of the governor;'
S-2452	am—mi₃-ni am—mi₃-ni'
T-2452	Why'
D-2452	why'
S-2609	... ša ... 20 MA.NA KUG.UD'
T-2609	... 20 minas of silver'
D-2609	... of 20 minas of silver'
S-2799	{d}-INNIN—GIŠ.TUK'
T-2799	Ištar of Concord'
D-2799	Ditto by Ištar,'
S-2373	{1}-{d}-AG—MU—SUM-na'
T-2373	Nabû-šuma-iddina'
D-2373	Nabû-šumu-iddina'
S-2382	LUGAL iq-bi um-ma ... KUR ...'
T-2382	The king said: "...'
D-2382	the king said: "... "'
S-2425	lu-bu-ul-ti {LU₂}-'
T-2425	the robe of a'
D-2425	, or the'
S-2481	u₂-ša₂-an-ṣu-šu₂'
T-2481	will make him overcome'
D-2481	they will make him.'
S-2551	a-na-ku ul-te-ri
T-2551	I had them brought in'
D-2551	I'
S-1665	ta-at-tal-ka ši-i'
T-1665	she has come, she'
D-1665	she came to me.'
S-1249	{GIŠ}-iš-pa-a-te'
T-1249	Wooden quivers;'
D-1249	of the house,'
S-424	ru-um-ti3 DINGIR GAL.GAL'
T-424	beloved of the great gods,'
D-424	of the gods, the great gods,'
S-487	EN-ia u₂-se-bi-la'
T-487	When the king my lord gave'
D-487	I am herewith sending him to me.'
S-746	ša₂-lu uš-te-ze-bu'
T-746	be saved, and escape.'
D-746	of the gallations'
S-1140	{1}-{d}-PA—PAB-MEŠ—TI'
T-1140	Nabû-ahhe-balliṭ;'
D-1140	Nabû-ahhe-balliṭ'
S-1245	{NA4}-BABBAR.DIL.DIL'
T-1245	papparmīnu-stone,'
D-1245	seal of agate,'
S-1998	IGI {1}-ARAD—aš-šur {LU₂}-'
T-1998	Witness Urdu-Aššur,'
D-1998	Witness Urdu-Aššur,'
S-1689	{URU}-si-ʾi-me-e'
T-1689	Si'immê"
D-1689	the town of Si'immê"
S-1344	ša₂ {1}-{d}-AG—iq-bi'
T-1344	From Nabû-iqbi.'
D-1344	From Nabû-iqbi.'
S-2488	i-dab-bu-bu-ma'
T-2488	they are plotting and'
D-2488	they speak and'
S-2614	mim-mu-u₂ {1}-GIN—NUMUN'
T-2614	whatever Mukin-zeri'
D-2614	whatever Mukin-zeri'
S-2069	šu-u₂ la im-ma-gur'
T-2069	He did not agree'
D-2069	he does not know, it will'
S-2114	i—ṭe3-en i—ṭe3-en'
T-2114	In the report of'
D-2114	"'
S-2351	{URU}-qi2-bi—{d}-EN'
T-2351	Qibi-Bel'
D-2351	the city Qbi-Bel'
S-2430	ma {1}-{d}-EN—BA-ša₂'
T-2430	and Bel-iqiša'
D-2430	Bel-iqiša'
S-2484	di-... pa-ni-šu₂-nu ...'
T-2484	... before them ...'
D-2484	... their ...'
S-1808	o e-tar-bu-u-ni'
T-1808	have come in today'
D-1808	They have entered'
S-1192	01 {TUG2}-gul-IGI.2 ...'
T-1192	1 cloak, ... ;'
D-1192	1 cloak, ... ;'
S-2821	it-ta-ṣa-a a-na'
T-2821	They went out to'
D-2821	he went out to'
S-2845	{m}-DI.KUD—{d}-MAŠ'
T-2845	Dayan-Ninurta.'
D-2845	Dayan-Ninurta,'
S-2848	{m}-aš-šur—EN—PA
T-2848	Mutakkil-Marduk,'
D-2848	Ashur-belu-usur.'
S-976	IGI {1}-EN—IGI.LAL {LU₂}-'
T-976	Witness Bel-lamur,'
D-976	Witness Bel-emuranni,'
S-983	ib {LU₂}-na-sik-ku'
T-983	ib, sheikh.'
D-983	,'
S-2759	ta-za-mur ma-ka-su'
T-2759	”'
D-2759	”'
S-815	... i-ta-at-ku ...'
T-815	The ... have left'
D-815	... he went up ...'
S-533	EN LUGAL-MEŠ ... ur2 a ...'
T-533	Lord of kings ...'
D-533	the lord of kings ...'
S-166	u₂-šam-ki-ra u₂-'
T-166	I irrigated; I'
D-166	I will bring them up.'
S-1113	26 1:2 MA ina sa te'
T-1113	26 1/2 minas in'
D-1113	26 ditto ditto ditto, ditto, the front ditto, 1 1/3 mina;'
S-1251	na-aṣ-ṣu-u-ni'
T-1251	brought (it).'
D-1251	to us.'
S-445	A-MEŠ ina IGI mad-bar'
T-445	water before the desert'
D-445	water before the gods.'
S-2006	{1}-{d}-AMAR.UTU—PAB-'
T-2006	Marduk-ahu-'
D-2006	Marduk-naṣir'
S-66	ap-tiq-ma a-na'
T-66	I fashioned and to'
D-66	I gave to'
S-2861	šu₂ ina lib3-bi aš2-kun'
T-2861	I established there'
D-2861	in his heart'
S-2543	ši {1}-tar-di-ia u₃'
T-2543	Tardiya and'
D-2543	, and Sadiya.'
S-2474	u₃ AB2.GUD-HI.A'
T-2474	and the cattle'
D-2474	and the cattle'
S-2410	a-na pa-ni-šu₂'
T-2410	to his presence'
D-2410	to his presence'
S-2277	tu i-ma-la šu₂-u'
T-2277	is filling up'
D-2277	, and that he does not'
S-2253	i-qab-bu-ni-ka'
T-2253	they tell you'
D-2253	they say:'
S-1497	a-na {URU}-ŠA₃—URU'
T-1497	to the Inner City'
D-1497	to the Inner City'
S-2101	{LU₂~v}-ERIM-MEŠ 20'
T-2101	some 20 men'
D-2101	x men, 20 men;'
S-1072	IGI {1}-{d}-PA—tak-lak'
T-1072	Witness Nabû-taklak.'
D-1072	Witness Nabû-taklak.'
S-900	i-du-ak-šu₂-nu'
T-900	he is killing them.'
D-900	they killed them'
S-956	{LU₂}-A.BA {ITI}-'
T-956	Month'
D-956	, scribe.'
S-1584	... ti-ik-pi ... ib-...'
T-1584	... brick-courses ...'
D-1584	... brick-courses ...'
S-1270	ša—GIL GIŠ.HUR-MEŠ'
T-1270	cloth for designs;'
D-1270	of the new corps.'
S-1173	04-me-32 bu-ṭu-...'
T-1173	432 ... ;'
D-1173	403 ditto ditto ... ;'
S-1099	IGI {1}-ar₂-ze-e-zu'
T-1099	Witness Arzezu.'
D-1099	Witness Arzezzu.'
S-1095	IGI {1}-{d}-PA—TI.LA'
T-1095	Witness Nabû-uballiṭ.'
D-1095	Witness Nabû-uballiṭ.'
S-2135	{1}-man-nu—ki-i—'
T-2135	Mannu-ki-'
D-2135	Mannu-ki-'
S-2213	TA@v UGU {ID2}-ta-'
T-2213	Concerning the river Ta'
D-2213	from the river'
S-841	TA ŠA₃-bi it-tu-ṣi'
T-841	has departed from there.'
D-841	with the heart of'
S-828	le-pu-ša₂ u₃ ...'
T-828	should exercise ... And ...'
D-828	I will do ...'
S-346	li-i URU u₃ ṣe-ra'
T-346	of the land Adauš'
D-346	of the city, the city'
S-2771	ki-i taq-ba-ni'
T-2771	When you said,'
D-2771	When you said'
S-2562	... al-tap-ra ... ik ...'
T-2562	... I sent ...'
D-2562	... I sent ...'
S-2407	la {1}-{d}-EN—ib-ni'
T-2407	whatever Bel-ibni'
D-2407	Bel-ibni'
S-2113	ṣip-te u₂-ga-mar'
T-2113	I shall finish'
D-2113	I will finish the fruit.'
S-1741	MEŠ-ni 20 ANŠE A.ŠA₃'
T-1741	20 hectares of field,'
D-1741	, 20 hectares of arable land'
S-1969	IGI {1}-ba-la-si-i'
T-1969	Witness Balasî,'
D-1969	Witness Balasî, ditto.'
S-1780	tu ki-i an-ni-i'
T-1780	as follows'
D-1780	like this'
S-826	ina pu-tu-uš-šu₂'
T-826	opposite him'
D-826	He has taken it as a loan'
S-2298	it-tal-ku-u-ni'
T-2298	they came'
D-2298	they came'
S-2268	{1}-DINGIR—u₂-... ina E2 ...'
T-2268	Ilu-...'
D-2268	Ilu-uballiṭ, in the house of ... ,'
S-2239	i-me-ri-du-ni'
T-2239	was damaged'
D-2239	will listen to me'
S-2164	har {LU₂~v}-ERIM-MEŠ'
T-2164	the men'
D-2164	the men'
S-1952	02 {ANŠE}-KUR.RA-MEŠ'
T-1952	2 horses'
D-1952	2 horses:'
S-2437	ʾu-u₂ {LU₂}-'
T-2437	They are'
D-2437	,'
S-1626	{1}-... {LU₂~v}-A.BA'
T-1626	... scribe'
D-1626	NN, scribe.'
S-2718	{d}-a-šur ... a-...'
T-2718	Aššur ...'
D-2718	the god Aššur ...'
S-385	... KI ... ma ... LU₂-tu₂'
T-385	... people'
D-385	... ditto ...'
S-2538	i-na UGU mi-ni-i'
T-2538	Why'
D-2538	As to what'
S-2394	TIN.TIR {KI} ki-i'
T-2394	Babylon'
D-2394	Babylon, when'
S-2079	i-di-nu-u₂-ni'
T-2079	gave'
D-2079	with them'
S-961	IGI {1}-na-bu-u-a'
T-961	Witness Nabû'a, ditto."
D-961	Witness Nabû'a."
S-2385	a-na TIN.TIR {KI}'
T-2385	for Babylon'
D-2385	to Babylon'
S-1795	le-pu-uš 03 KUR-MEŠ'
T-1795	3 horses,'
D-1795	Let the king, my lord'
S-2558	a-hu-uz-ma uš-'
T-2558	learn and'
D-2558	I will return and'
S-1423	{KI} ma-aq-tu₂'
T-1423	are fallen.'
D-1423	the land of GN'
S-1394	ša {1}-ba-la-si-i'
T-1394	From Balasî.'
D-1394	From Balasî.'
S-1623	up-pa-šu-u-ni'
T-1623	they carried out'
D-1623	they will do to him'
S-1502	ip-taq-du ... {1}-{d}-...'
T-1502	they appointed ...'
D-1502	he will kill ... ,'
S-1435	ša {1}-ak-kul-la-ni'
T-1435	From Akkullanu.'
D-1435	From Akkullanu.'
S-1428	ša {1}-ba-la-si-i'
T-1428	From Balasî.'
D-1428	From Balasî.'
S-1425	ša {1}-šu-ma-a.a'
T-1425	From Šumaya.'
D-1425	From Šumaya.'
S-1654	{1}-{d}-DI-ma-nu—'
T-1654	Šulmanu-'
D-1654	Salmanu-'
S-1402	ša {1}-bu-ul-lu-ṭi'
T-1402	From Bulluṭu.'
D-1402	From Bulluṭu.'
S-542	ap-pi-ši-na bi-'
T-542	their noses'
D-542	I will do to him'
S-1380	ša {1}-ba-la-si-i'
T-1380	From Balasî.'
D-1380	From Balasî.'
S-941	IGI {1}-{ITI}-KIN-a.a'
T-941	Witness Ululayu.'
D-941	Witness Ululayu.'
S-816	{GIŠ}-ṣar-bu-tu₂'
T-816	poplar tree'
D-816	the watch'
S-811	A.ŠA₃ e-te-riš'
T-811	requested a field'
D-811	field'
S-581	e ki-i al-li-ka'
T-581	when I came'
D-581	When I came to you'
S-1680	07 {1}-la-ba-a-ni'
T-1680	7 ditto — Labani'
D-1680	7 ditto — Laaya,'
S-479	ša LUGAL iq-bu-u₂-ni'
T-479	"'
D-479	which the king said: "'
S-1840	IGI {1}-u₂-gi-ne₂-e'
T-1840	Witness Uginê.'
D-1840	Witness Ubi'a."
S-2492	ša₂ iq-bu-u₂ KUR'
T-2492	as it says, the land of'
D-2492	which he said,'
S-2409	... E2-ku-nu {LU₂}-...'
T-2409	... your house ... -people ...'
D-2409	... your house ... ,'
S-1806	ina UGU-hi e-te-qi'
T-1806	is passing by on account of it.'
D-1806	As to the'
S-1686	PAB 02-me-27 GI6-MEŠ'
T-1686	Total 227 black (goats).'
D-1686	in all, 272 'litres' of small bread."
S-1253	MEŠ {MI2}-NAR 1:2 qa'
T-1253	, female singer, 1/2 'litre';"
D-1253	s, a female singer, a 'litre';.'"
S-1106	ina pu-u-hi IL₂-ši'
T-1106	He has taken it as a loan.'
D-1106	He has taken it as a loan.'
S-372	NIG2.GA E2 šub-ti'
T-372	The property of the temple, the dwelling'
D-372	property of the house.'
S-1965	ANŠE A.ŠA₃ SUHUR um-me'
T-1965	x hectares of land adjoining the side road'
D-1965	x hectares of land, adjoining the field,'
S-2472	... ia AD-ka šup-ra o'
T-2472	send the ... of your father!'
D-2472	... your father's house ..."
S-2671	{ITI}-ŠE UD 24-KAM2'
T-2671	The 24th of Adar (XII).'
D-2671	Month of Adar (XII), 24th day.'
S-2039	IGI {1}-MAN—lu—da3-ri'
T-2039	Witness Šarru-lu-dari.'
D-2039	Witness Šarru-lu-dari.'
S-1981	IGI {1}-{d}-PA—MU—AŠ'
T-1981	Witness Nabû-šumu-iddina,'
D-1981	-0.17076376080513	Witness Nabû-šumu-iddina.'
S-1946	IGI {1}-... IGI {1}-ha-na-na'
T-1946	Witness NN. Witness Hananu.'
D-1946	Witness NN. Witness Hanaana.'
S-1841	IGI {1}-{d}-PA—PAB—AŠ'
T-1841	Witness Nabû-ahu-iddina.'
D-1841	Witness Nabû-ahu-iddina.'
S-1683	02 KUR har-ša₂-a.a'
T-1683	2 of Haršean type,'
D-1683	2 Kushite horses,'
S-1853	{1}-... bi A-šu₂ ša₂ {1}-...'
T-1853	... bi, son of NN,'
D-1853	NN, his son, of NN,'
S-1486	... dan-niš a-na LUGAL ...'
T-1486	... very ... to the king.'
D-1486	... strong ... to the king.'
S-2324	um-ma en-na ni-di'
T-2324	are saying: "Now we know that'
D-2324	saying: "Now'
S-2226	LUGAL be-li₂ lu u₂-da'
T-2226	The king, my lord, should know it.'
D-2226	The king, my lord, should know (this).'
S-1749	n NINDA-MEŠ n ina UD-me'
T-1749	3 seahs of bread, 1 seah per day,'
D-1749	1 seah of ... , 1 seah perth day;'
S-2778	ARAD-ka {1}-la—ba-ši'
T-2778	To the king, my lord: your servant Labaši,'
D-2778	Your servant of La-bašiši;'
S-1997	GIN2-MEŠ KUG.UD il-qi'
T-1997	has contracted and bought it for x shekels of silver.'
D-1997	shekels of silver.'
S-1917	... E2 PAB ša la il-ki'
T-1917	... a house — all without labour-duty ... —'
D-1917	x ... , a house, in the house of ... ,'
S-1258	3 04-MEŠ dap2-ra-nu'
T-1258	3/4 (shekels) of daprānu-juniper;'
D-1258	x+3 4-year-olds'
S-1212	{TUG2}-:. mir-ṭu'
T-1212	x ditto garments, ditto, ditto, rubbed;'
D-1212	x ditto, ditto, ditto;'
S-1286	KA.TA.DUG4.GA-u'
T-1286	, kataduqqû.'
D-1286	x, ditto of the breast-Mullissi,'
S-1760	{1}-aš-šur—ŠUB—ZI'
T-1760	; Aššur-maqtu-šatbi'
D-1760	Aššur-gimilli-ketti-kettu'
S-705	{ITI}-ŠE UD 22-KAM2'
T-705	Month Adar (XII), 22nd day,'
D-705	Month of Adar (XII), 22nd day.'
S-1219	{DUG}-n KAŠ haš-lat'
T-1219	a 2-seah jar of beer of bruised grain.'
D-1219	a 2-seah jar of beer of bruised grain.'
S-1182	PAB 04 UD—AN—{d}-BE'
T-1182	in all 4 (of) Enuma Anu Enlil,'
D-1182	in all 4 days, Enuma Anu Enlil.'
S-1120	20 MA {1}-DINGIR—qal3-...'
T-1120	20 minas, Ilu-qal... , ...'
D-1120	20 minas, Il-qeri, ... ;'
S-2751	23 {ŠEM}-en-di'
T-2751	He gives 23 (doses of) incense'
D-2751	23 (governor of) land,'
S-1483	šu-ṭur-ma a-na LUGAL'
T-1483	write down and communicate it to the king'
D-1483	to the king, my lord'
S-1655	{1}-{d}-PA—NUMUN—Du₃'
T-1655	Nabû-zeru-ibni — ditto'
D-1655	Nabû-zeru-ibni'
S-1859	IGI {1}-{d}-PA—TI-su'
T-1859	Witness Nabû-uballissu.'
D-1859	Witness Nabû-balassu-suri.'
S-1429	ša {1}-{d}-15—MU—KAM-eš'
T-1429	From Issar-šumu-ereš.'
D-1429	From Issar-šumu-ereš.'
S-2467	en-na šu-nu UN-MEŠ'
T-2467	Now they, the people'
D-2467	Now the people'
S-1560	a-na-ku-u₂ ...'
T-1560	am I ... ?'
D-1560	I am ... ?'
S-925	IGI {1}-DINGIR—ha-na-ni'
T-925	Witness Il-hanani.'
D-925	Witness Il-hatani.'
S-775	ana 15 ma-qit u GID2-ud'
T-775	descends to the right and'
D-775	to the right and left'
S-2801	ri-ha-niš-šum-ma'
T-2801	were left for him and'
D-2801	,'
S-2787	na-ad-na u₃ as-'
T-2787	have been given, but'
D-2787	in the presence of'
S-2591	šum-ma TA@v {KUR}-'
T-2591	Should I bring men from'
D-2591	or from the land of'
S-1016	IGI {1}-MA.MU2—iq-bi'
T-1016	Witness Mamu-iqbi.'
D-1016	Witness Šumu-iqbi.'
S-2336	ha-an-ṭiš a-na'
T-2336	let him quickly come to'
D-2336	quickly'
S-1185	02 GU₂.UN 14 2:3'
T-1185	2 talents 14 2/3 minas:'
D-1185	2 talents, 14 2/3 minas;'
S-2149	{1}-en-nit—aš-šur'
T-2149	Ennet-Aššur'
D-2149	Enni-Aššur'
S-2143	02 lim 06 me 72 ... a ...'
T-2143	2,672 ...'
D-2143	2 (homers of) ...'
S-2027	IGI {1}-uk-ka-a.a'
T-2027	Witness Ukkayu.'
D-2027	Witness I'aya."
S-1974	kas-pu gam-mur ta-din'
T-1974	The money is paid completely'
D-1974	The money is paid completely. That'
S-1887	PAB {URU}-hi-ra-na'
T-1887	all from Hirana'
D-1887	Total, in the town of Haraana.'
S-973	IGI {1}-AD-i—qa-mu'
T-973	Witness Abi-qam.'
D-973	Witness Abi-qimu.'
S-1865	IGI {1}-{d}-PA-u.a'
T-1865	Witness Nabû'a."
D-1865	Witness Nabû'a."
S-1039	{1}-šum-ma—{d}-IM ...'
T-1039	Šumma-Adad, ... ;'
D-1039	Šumma-Adad ... ,'
S-1579	i-sin-nu liš-kun'
T-1579	should celebrate a festival.'
D-1579	, and let them go'
S-1962	IGI {1}-... ṭu {URU}-... a.a'
T-1962	Witness ... ṭu from ...'
D-1962	Witness NN, from ...'
S-470	a-na LUGAL be-li₂-ia'
T-470	To the king, my lord:'
D-470	to the king, my lord'
S-951	IGI {1}-30—NUMUN—SUM-na'
T-951	Witness Sin-zeru-iddina.'
D-951	Witness Sin-zeru-iddina.'
S-2038	SUHUR {1}-U.U-i SUHUR ...'
T-2038	adjoining Dadî, adjoining ... ,'
D-2038	adjoining Dadî, adjoining ... ;'
S-2741	ša E2—DINGIR E2—DINGIR a-'
T-2741	“of the House of God'
D-2741	of the temple.'
S-2635	ta-hu-mu ta-lak kal'
T-2635	you go to the border,'
D-2635	-2.41404390335083	border'
S-1088	IGI {1}-a.a-bu—PA
T-1088	Witness Aya-abu-uṣur.'
D-1088	Witness Aya-ahu-uṣur.'
S-2015	IGI {1}-ša₂-gi-im GAL—'
T-2015	Witness Šagim, chief'
D-2015	Witness Ša-na'id, chief"
S-1294	{DUG}-kal-lu ša MUN ...'
T-1294	a bowl of salt ... ;'
D-1294	a bowl of ... ;'
S-1825	kas2-pu ga-mur ta-din'
T-1825	The money is paid completely.'
D-1825	The money is paid completely. That'
S-1657	o {KUR}-bar-hal-zi'
T-1657	(governor of) Barhalzi.'
D-1657	x, Barhalzi;'
S-1622	{1}-{d}-PA—šal-lim-'
T-1622	Nabû-šallim(anni)'
D-1622	Nabû-šallim'
S-1604	{1}-hu-ni-ṣa-a ...'
T-1604	Huniṣâ ... ;'
D-1604	ditto, ditto, ... ;'
S-2265	... ina {URU}-... u-ni ...'
T-2265	... in the city ...'
D-2265	... in the city of ...'
S-2475	dib-bi la ir-ri-'
T-2475	The words should not'
D-2475	the words'
S-2387	ul-tu UD-mu ša₂'
T-2387	Since the day when'
D-2387	from the day'
S-2494	la i-ga-ar₂-ru'
T-2494	should not argue'
D-2494	they will not return'
S-2447	ki-i ik-te-li'
T-2447	as he held back'
D-2447	when he/they'
S-2690	BARAG—ši-ma-te'
T-2690	the Dais of Destinies'
D-2690	x, overseer of the 'šiffured'"
S-2358	ša₂ {1}-ba-da-a'
T-2358	of Badâ,'
D-2358	From Balasî.'
S-2341	i-šaṭ-ṭar u₃'
T-2341	is to write and'
D-2341	, and'
S-2251	i-tu-bi-la o'
T-2251	brought me (... )'
D-2251	,'
S-2220	šu₂-nu {1}-{d}-PA—'
T-2220	them, Nabû-'
D-2220	them, Nabû-'
S-1206	03 ma-qa-ṭi2 ...'
T-1206	3 gowns ... ;'
D-1206	3 gowns ... ;'
S-2516	ina {GIŠ}-GIGIR a-na'
T-2516	in a chariot to'
D-2516	in the chariot'
S-35	{URU}-har-ha-ar'
T-35	The city Ḫarḫar.'
D-35	, (and) the town of Harhar'
S-1078	IGI {1}-... {LU₂}-UŠ.BAR'
T-1078	Witness NN, weaver.'
D-1078	Witness NN, weaver.'
S-985	IGI {1}-{d}-PA—MU—'
T-985	Witness Nabû-šumu-'
D-985	Witness Nabû-šumu-'
S-1298	04 KUR.{GI}-MUŠEN-MEŠ'
T-1298	4 geese,'
D-1298	4 horses, ditto;'
S-1172	01 ki-is-su ZU2'
T-1172	1 ... of ivory:'
D-1172	1 ditto, ditto, ditto, of the port;'
S-1112	01 {TUG2}-qir-mu'
T-1112	1 overcoat;'
D-1112	1 ditto, ditto, ditto, ditto;'
S-2868	šu₂ TA E2 {d}-'
T-2868	and its/his'
D-2868	from the house of the god'
S-993	IGI {1}-{d}-PA—PAB-'
T-993	Witness Nabû-ahu-'
D-993	Witness Nabû-naṣir.'
S-125	{d}-UTU {d}-IŠKUR'
T-125	, Šamaš, Adad,'
D-125	Šamšī-Adad'
S-704	KAR-tum ŠUB-at2'
T-704	there is an atrophied part'
D-704	the middle of the 'finger'"
S-603	EN—MU.MU NE-i'
T-603	the subject of this query'
D-603	-bel-šumi.'
S-551	LUGAL-MEŠ AD-MEŠ-ka'
T-551	the kings, your fathers'
D-551	the kings, your fathers'
S-832	til-li a-na ...'
T-832	equipment to ... ,'
D-832	to ... the land ...'
S-1690	lim-me {1}-{d}-PA—'
T-1690	Eponym year of Nabû-'
D-1690	, eponym year of Nabû-'
S-2836	ša₂ {ID2}-har-ri'
T-2836	of the canal'
D-2836	of the River Ruru'
S-930	IGI {1}-... IGI {1}-... IGI ... IGI {1}-...'
T-930	Witness ...'
D-930	Witness NN. Witness ... eyes. Witness NN.'
S-2607	KA₂.DINGIR.RA {KI}'
T-2607	Babylon'
D-2607	Babylon'
S-2136	u₂-ma-a šu-u'
T-2136	Now he'
D-2136	Now'
S-1805	ša ... i-... lu-u₂'
T-1805	of ...'
D-1805	which ...'
S-1587	{URU}-la-qe2-e'
T-1587	Laqê'
D-1587	, (and) the town of Laqû'
S-2306	i-qab-bi-u₂'
T-2306	they say'
D-2306	says'
S-2811	{1}-za-za-a.a'
T-2811	Zazaya'
D-2811	Zabayu;'
S-2421	ul-te-lu-u₂'
T-2421	brought up'
D-2421	they will not'
S-2244	ha-an-ni-ša₂'
T-2244	hither'
D-2244	her'
S-1872	u₂-ba-ʾu {ITI}-'
T-1872	Month'
D-1872	in the month of'
S-1663	{URU}-di-maš-qa'
T-1663	Damascus'
D-1663	-1.3836669921875	, Damascus;'
S-2263	{KUR}-URI-a.a'
T-2263	the Urarṭian'
D-2263	the Urarṭian(s)'
S-2678	bu i-ha-ti-ip'
T-2678	pierces'
D-2678	,'
S-1653	{1}-zer-ma-hu o'
T-1653	Zermahu'
D-1653	ditto, ditto, ditto, ditto;'
S-1375	DINGIR-MEŠ Du₃.A.BI'
T-1375	All the gods'
D-1375	the gods of the four gods.'
S-2419	E2—{1}-da-ku-ru'
T-2419	Bit-Dakuri'
D-2419	Bit-Dakuru'
S-2103	{URU}-i-sa-na'
T-2103	the town Isana'
D-2103	the town of Isina'
S-1936	IGI {1}-{d}-MAŠ-i o'
T-1936	Witness Inurtî.'
D-1936	Witness Inurtî.'
S-2587	{LU₂~v}-02-u₂'
T-2587	the vice governor'
D-2587	the deputy'
S-1590	{URU}-BAD3—LUGAL—GIN'
T-1590	Dur-Šarruken'
D-1590	Dur-Šarruken'
S-2628	ina pa-na-tu-ka'
T-2628	before you'
D-2628	in your presence'
S-642	ar₂-mat KI.TA-tum'
T-642	The lower part'
D-642	-2.38277268409729	Afterwards, the upper one'
S-2717	DINGIR-MEŠ-ni {d}-'
T-2717	the gods'
D-2717	the gods'
S-2672	{ŠE}-BURU14-MEŠ'
T-2672	The crops'
D-2672	x (homers of) land,'
S-1312	ša₂ {1}-ṭa-bi-ia'
T-1312	From \xe1\xb9\xacabiya.'
D-1312	From \xe1\xb9\xacabiya.'
S-534	bu-kur-tu₂ ud-'
T-534	daughter'
D-534	(and)'
S-1132	{1}-de-nu—a-mur'
T-1132	x hundred, Denu-amur;'
D-1132	Mannu-aki-amur;'
S-1052	PAB-ma 40 A.ŠA₃'
T-1052	a total of 40 (hectares of) land'
D-1052	in all, 40 hectares of land'
S-2739	ina IGI {d}-NAM-MEŠ'
T-2739	dance before the Fates, and come out.'
D-2739	at the disposal of the governors'
S-1959	... SUHUR SAG A.ŠA₃ ...'
T-1959	... adjoining the short side of the field ... —'
D-1959	... , adjoining the field of ... ,'
S-1843	ir DUMU {1}-lu—DI-me'
T-1843	ir, son of Lu-šalim.'
D-1843	x, son of Lu-šme,'
S-38	LUGAL dan-nu MAN KIŠ LUGAL KUR'
T-38	strong king, king of the world, king of Assyria'
D-38	the king, strong king, king of the universe, king of Assyria,'
S-1080	ad-ri-MEŠ E2 n'
T-1080	threshing floors; an estate of 3 decares'
D-1080	threshing floor, an estate of 5 decares'
S-395	er-ša ra-bi2-a'
T-395	who goes at my right side, the bailiff'
D-395	will be made'
S-647	MURUB4 NA pa-aš-ṭa'
T-647	The middle of the 'station' is effaced"
D-647	The middle of the 'station' is effaced."
S-639	05 TAG-MEŠ ina ŠA₃-bi'
T-639	There are 5 unfavorable omens in the extispicy.'
D-639	There are 5 unfavorable omens.'
S-2825	... a—mar di-nu ...'
T-2825	all the ... who render judgment ... ,'
D-2825	... who ... ed ...'
S-2756	... šu₂ ta-za-mur'
T-2756	You ... , (and) sing, “... ”'
D-2756	-1.00979745388031	... is purchased and acquired.'
S-2174	ma-a a-šap-par'
T-2174	(He said): "I shall send'
D-2174	I shall send (word) to them.'
S-1278	n UD 30-KAM2 n 01 qa'
T-1278	2 seahs the 30th day; 4 seahs 1 'litre',"
D-1278	1 seah, the 30th day; 1 seah 1 seah;'
S-609	MURUB4 15 e-riš-tum'
T-609	in the middle of the right side, a 'request'-mark"
D-609	The middle of the middle surface of the 'finger' is split"
S-1198	01 tap-hu URUDU 01 ANŠE'
T-1198	1 cauldron of copper, 1 homer (c. 200 litres);'
D-1198	1 ditto of copper, 1 homer.'
S-2359	ša₂ LUGAL be-li₂-a'
T-2359	(As to) what the king, my lord, wrote in'
D-2359	of the king, my lord,'
S-1295	... qa LAL₃-MEŠ 01 qa ...'
T-1295	x 'litres' of honey, 1 'litre' ... ;"
D-1295	x litres of honey, 1 litre ... ;'
S-2012	EN LU₂ ta-da-ni'
T-2012	, owner of the man being sold.'
D-2012	, owner of the man being sold.'
S-1004	TA IGI {1}-GIR₃.2—{d}-15'
T-1004	NN has contracted and bought (said property) from Šep-Issar'
D-1004	from Šep-Issar.'
S-1280	n 06 qa UD 24-KAM2'
T-1280	2 seahs 6 'litres', the 24th day;"
D-1280	1 seah 6 'litres', the 24th day;"
S-1710	20 ANŠE ina {URU}-ŠE—{1}-'
T-1710	20 hectares (of field) in the village of NN;'
D-1710	20 hectares in the village of'
S-1838	ina {ITI}-AB SUM-an'
T-1838	He shall pay in the month of Tebet (X).'
D-1838	He shall pay in the month of Tebet (X).'
S-1624	ina ŠA₃ 03-su KUG.UD'
T-1624	for one third (of a mina) of silver.'
D-1624	has contracted and bought it for a third silver.'
S-2617	LUGAL be-li₂ u₂-da'
T-2617	The king, my lord, knows that'
D-2617	the king, my lord, knows'
S-2048	ub {1}-si-in-qi—15'
T-2048	Sinqi-Issar.'
D-2048	with Sin-Issar-Issar,'
S-2146	LUGAL be-li₂ liš-al'
T-2146	Let the king, my lord, ask'
D-2146	Let the king, my lord, ask'
S-614	BE ZE2 šub-bat u'
T-614	The gall bladder is flattened and'
D-614	The gall bladder is flattened.'
S-2804	eb-ra-a-ni'
T-2804	cross over to me.'
D-2804	will bring'
S-1564	UD 26-KAM2 {d}-'
T-1564	On the 26th the god'
D-1564	The 26th day:'
S-1152	{1}-{d}-ŠU2—MAN—PA
T-1152	Marduk-šarru-uṣur;'
D-1152	Marduk-šarru-uṣur.'
S-1141	{1}-{d}-PA—NUMUN—AŠ'
T-1141	Nabû-zeru-iddina;'
D-1141	Nabû-zeru-iddina'
S-1733	10 GU₂.UN 15 MA.NA'
T-1733	Ten talents 15 minas of'
D-1733	10 talents, 15 minas,'
S-2843	{m}-lik-be-ru'
T-2843	Likberu.'
D-2843	Ashur-belu-usur,'
S-2235	TA {LU₂}-GAL-MEŠ ša'
T-2235	with the magnates of/who'
D-2235	From the magnates of'
S-2569	ki-i n {ŠE}-BAR'
T-2569	for one seah of barley'
D-2569	as an seah of barley'
S-2390	... šu₂ a-na UGU ...'
T-2390	... his ... against ...'
D-2390	... his ... to ...'
S-2313	{1}-... {LU₂~v}-kit-...'
T-2313	PN, craftsman —'
D-2313	NN, farmer; ... ;'
S-1582	KA₂.GAL ga-mu-rat'
T-1582	fourths of the gateway completed'
D-1582	the gate of the palace'
S-2262	tu-pa-as-... 01 ...'
T-2262	you bring good news ...'
D-2262	You shall ... ;'
S-1274	01 mu-ŠAR₂-kis-MEŠ'
T-1274	1, recruitment-officers;'
D-1274	1 ditto, ditto, ditto, ... ;'
S-1196	08 zi-in-zi-me'
T-1196	8 ditto of red onion;'
D-1196	8 shoots of ... ;'
S-1985	nu A {1}-ku-si-ni'
T-1985	nu, son of Kusini,'
D-1985	, son of Kasini;'
S-1765	E2 06 ANŠE {GIŠ}-SAR'
T-1765	An estate of 6 hectares of orchard'
D-1765	an estate of 6 hectares of land'
S-1628	{1}-... nu—DINGIR {LU₂}-ENGAR'
T-1628	... nu-ili, farmer,'
D-1628	... nu-ili, farmer;'
S-1640	... GUD-MEŠ ša {ITI}-...'
T-1640	... cattle of the month of ... ,'
D-1640	x oxen, x oxen of ... ,'
S-1259	17 GIN2 ina 01-et ...'
T-1259	17 shekels, in one ... ;'
D-1259	17 shekels in 100 ... ;'
S-2312	{1}-PAB—ša₂-an-ši'
T-2312	, Ahu-šamši the'
D-2312	Ahu-le'i;"
S-1165	01 qu-lu KUG.GI ...'
T-1165	1 collar of gold ... ;'
D-1165	1 collar of gold ... ;'
S-755	BE MURUB4-tum SUHUŠ-sa3'
T-755	The base of the middle part is'
D-755	The base of the middle part is 'loose.'"
S-2355	u₃ 02 ERIM-MEŠ ša₂'
T-2355	and those two soldiers of the'
D-2355	and the two men of'
S-1459	{1}-aš-šur—PAB—AŠ'
T-1459	Esarhaddon'
D-1459	Aššur-ahu-iddina'
S-892	us-se-bi-la'
T-892	I am herewith sending them to the king, my lord.'
D-892	I am herewith sending'
S-765	BE NA GAR BE GIR2 GAR'
T-765	The 'station' is present. The 'path' is present."
D-765	The 'station' is present. The 'path' is present"
S-1277	08 qa UD 23-KAM2'
T-1277	8 'litres', the 23rd (day);"
D-1277	8 'litres', the 23rd day;"
S-1285	n 05 qa UD 10-KAM2'
T-1285	4 seahs 5 'litres', the 10th day;"
D-1285	5 seahs 5 'litres', the 10th day;"
S-1438	... bu-u ... KUR2'
T-1438	... enemy.'
D-1438	... ditto ...'
S-1247	{ŠE}-PAD-MEŠ ...'
T-1247	barley ... ;'
D-1247	barley ...'
S-2003	ša {1}-... u₂-piš-ma'
T-2003	... has contracted'
D-2003	of NN,'
S-2131	i-ša₂-am-me'
T-2131	will hear'
D-2131	he will reach'
S-1720	ina {URU}-ap-ku'
T-1720	1 vineyard,'
D-1720	in the town of Apku'
S-1693	su {LU₂~v}-SIPA'
T-1693	su, shepherd'
D-1693	of the shepherd'
S-1464	bi ina pa-ni-ia'
T-1464	in my presence'
D-1464	in my presence'
S-2092	ma a-ta-a ...'
T-2092	Why ... ?'
D-2092	saying: "Why'
S-1431	i-nu-uš-ma'
T-1431	quaked.'
D-1431	At that time,'
S-2212	ti le-pu-šu₂'
T-2212	let them make'
D-2212	let him do'
S-953	IGI {1}-na-ni-i'
T-953	Witness Nanî.'
D-953	Witness Nanî.'
S-939	IGI {1}-U.U-i'
T-939	Witness Dadî.'
D-939	Witness Dadî.'
S-921	IGI {1}-si-i-ri'
T-921	Witness Siri.'
D-921	Witness Se'-uri."
S-895	ina pi-i DUG3.GA'
T-895	with kind words'
D-895	in the mouth of the case'
S-889	nu-ta-me-ši'
T-889	we have departed'
D-889	-1.97864830493927	we'
S-2078	iš-pur-an-ni'
T-2078	wrote to me'
D-2078	wrote to me'
S-552	šu₂ u KA-šu₂'
T-552	and his mouth'
D-552	in his mouth'
S-2191	ma-ki-e qi-'
T-2191	feeble'
D-2191	as much as the mountains'
S-437	i-ba-aš2-ši'
T-437	there is/are'
D-437	there is'
S-1834	{1}-DINGIR—ZALAG2-ri'
T-1834	Ilu-nuri'
D-1834	Il-nuri'
S-947	IGI {1}-na-tu₂-nu'
T-947	Witness Natunu.'
D-947	Witness Nahunu.'
S-2780	ina IGI DINGIR-MEŠ-ia'
T-2780	before my gods'
D-2780	in the presence of the gods'
S-862	ina pa-an KASKAL-šu'
T-862	before his trip'
D-862	in the presence of his road'
S-836	a-du UD 20-KAM'
T-836	until the 20th'
D-836	on the 20th day'
S-833	lu-ṣu-u-ni'
T-833	should come out.'
D-833	or the'
S-257	re-ha-a-ti'
T-257	Remnants'
D-257	the leftovers'
S-160	u₂-ti i-BAL'
T-160	my mood became angry'
D-160	,'
S-2258	{d}-PA.TUG2'
T-2258	, Nusku,'
D-2258	, Nusku,'
S-2732	... šu ... TA ŠA₃ ...'
T-2732	... from ...'
D-2732	... from ...'
S-2457	... MEŠ šu-nu ... MEŠ'
T-2457	they are ...'
D-2457	... s ... s'
S-2396	it-tan-nu u₃'
T-2396	they have given'
D-2396	with them'
S-2352	BAD3 šu-pa-la'
T-2352	the lower fortress'
D-2352	the city wall'
S-2346	i-ba-aš2-ši'
T-2346	is available.'
D-2346	there is'
S-847	a-sa-par ina UGU'
T-847	I sent to'
D-847	I wrote to the'
S-924	IGI {1}-ha-nu-nu'
T-924	Witness Hanunu.'
D-924	Witness Hanunu.'
S-456	i-lab-bu-ni'
T-456	is surrounding'
D-456	which he/they'
S-2805	u₂-ma-a ki-'
T-2805	Now'
D-2805	Now, when'
S-2344	ni a-na pa-ni'
T-2344	before'
D-2344	to us'
S-824	ta-hu-ma-ni'
T-824	the borders'
D-824	border'
S-774	lu-u₂ {LU₂}-'
T-774	or the'
D-774	or the'
S-669	u₂ DINGIR-ti-ka'
T-669	your divinity'
D-669	and your gods'
S-571	da-ru-u₂-ni'
T-571	before him'
D-571	,'
S-14	u₂-ma-aṣ-ṣi'
T-14	I presented'
D-14	Now, let them leave'
S-2175	ta-hu-ma-ni'
T-2175	borders'
D-2175	border'
S-2522	ma-da-a-ti'
T-2522	many'
D-2522	tribute'
S-1705	šu i-na ŠA₃-bi'
T-1705	containing'
D-1705	in the heart'
S-151	ITI DINGIR.MAH lim-me'
T-151	Month of the goddess Bēlet-ilī, eponymy of'
D-151	th day, eponym year of NN.'
S-2171	e-gir2-a-te'
T-2171	letters'
D-2171	letters'
S-2158	EN.LIL₂ {KI}'
T-2158	Nippur'
D-2158	Nippur'
S-2095	up-ta-ah-ir'
T-2095	collected'
D-2095	he has made'
S-1951	{URU}-arba-il₃'
T-1951	Arbela'
D-1951	Arbela'
S-834	ŠA₃-bi-i-ni'
T-834	our heart'
D-834	our heart'
S-1129	{1}-... {LU₂}-GAR-nu'
T-1129	NN, prefect;'
D-1129	NN, prefect;'
S-1472	at-tu-u₂-a'
T-1472	of mine'
D-1472	You'
S-2292	... da-an ... ni ...'
T-2292	... gives'
D-2292	... s ...'
S-2140	al-li-kan-ni'
T-2140	I came'
D-2140	I have come'
S-46	qe2-reb-šu₂-un'
T-46	inside them.'
D-46	inside them.'
S-2810	ah-tu₂-ud-du'
T-2810	I rejoiced'
D-2810	I conquered, conquered'
S-2807	ma-a ana-ku u'
T-2807	I and'
D-2807	saying: "I'
S-2465	EN.NUN-i-ni'
T-2465	our watch'
D-2465	our watch'
S-2403	i-ba-aš2-ši'
T-2403	there is'
D-2403	there is'
S-182	e-ru-um-ma'
T-182	I entered and'
D-182	, and (then)'
S-2150	ina UGU-hi-šu₂'
T-2150	to him'
D-2150	upon him'
S-2021	... UD-mu ... šu₂'
T-2021	When ...'
D-2021	... the day ...'
S-2107	ni-iṣ-ṣab-bat'
T-2107	we captured'
D-2107	we will capture'
S-2080	e-te-bi-ri'
T-2080	crossed over'
[truncated: 6,606 more rows]
