# Supplementary material for: Translating Akkadian to English with neural machine translation
Source: PNAS Nexus. 2023 May 2;2(5):pgad096. doi: 10.1093/pnasnexus/pgad096 (PMC10153418; doi:10.1093/pnasnexus/pgad096)
Supplement: pgad096_Supplementary_Data [file pgad096_supplementary_data.zip › PNASNEXUS-PNASNEXUS-2022-00798-T-s02.txt]

S-2171	b'_ . . . 𒁷 𒌁 𒆠'
T-2171	b'_... _Babylon'
D-2171	b'_... _Babylon'
S-1118	b'_ 𒐏 𒐊 𒂁 𒄩 𒊍 𒁉'
T-1118	b'_45 _pots ,'
D-1118	b'_40 _2- seah _jars _of _beer ;'
S-457	b'_ 𒅔 𒀮 𒌅 . . .'
T-457	b'_They _fled _...'
D-457	b'_fled _...'
S-675	b'_ 𒌷 𒈨 𒌍 . . .'
T-675	b'_The _towns _...'
D-675	b'_the _towns _...'
S-676	b'_ \xee\x80\x81 𒃻 𒉡 . . .'
T-676	b'_The _prefect _...'
D-676	b'_the _prefect _...'
S-724	b'_ 𒆳 𒂊 𒄿 . . .'
T-724	b'_the _mountains _...'
D-724	b'_the _mountain _...'
S-846	b'_ 𒅆 𒁹 𒇹 𒀭 𒀀 𒀀'
T-846	b'_Witness _Arbailayu .'
D-846	b'_Witness _Arbailayu .'
S-2460	b'_ . . . 𒁍 𒆠 𒄿'
T-2460	b'_... _when'
D-2460	b'_... _when'
S-1084	b'_ 𒐕 𒌋 𒌋 . . .'
T-1084	b'_80 _... _;'
D-1084	b'_70 _20 _... _;'
S-2347	b'_ 𒄫 𒊕 𒁺 . . .'
T-2347	b'_head _...'
D-2347	b'_The _first _head _...'
S-1134	b'_ . . . 𒀭 𒐌 𒁉'
T-1134	b'_... _Pleiades ;'
D-1134	b'_... _the _Seven _Gods'
S-1245	b'_ 𒊭 𒁹 𒁀 𒆷 𒋛 𒄿'
T-1245	b'_From _Balasî .'
D-1245	b'_From _Balasî .'
S-1251	b'_ 𒊭 𒁹 𒁀 𒆷 𒋛 𒄿'
T-1251	b'_From _Balasî .'
D-1251	b'_From _Balasî .'
S-1013	b'_ . . . 𒄵 𒈨 o'
T-1013	b'_... _multicoloured _...'
D-1013	b'_... _felted'
S-1479	b'_ 𒁹 𒄬 𒁲 𒅀 𒀀 o'
T-1479	b'_Haldi â ,'
D-1479	b'_Haldi - y â ,'
S-2487	b'_ 𒀸 𒌋 𒅗 . . .'
T-2487	b'_Concerning _...'
D-2487	b'_Concerning _...'
S-1478	b'_ 𒁹 𒀭 𒉺 . . .'
T-1478	b'_Nabû -... _,'
D-1478	b'_Nabû -...'
S-2454	b'_ 𒄿 𒈾 𒁉 . . .'
T-2454	b'_in _...'
D-2454	b'_in _...'
S-1735	b'_ 𒌋 𒌋 𒉡 . . .'
T-1735	b'_Whoever _...'
D-1735	b'_Who _...'
S-1762	b'_ . . . 𒀸 𒊮 𒁉'
T-1762	b'_... _therein'
D-1762	b'_... _there'
S-900	b'_ 𒅆 𒁹 𒀭 . . .'
T-900	b'_Witness _...'
D-900	b'_Witness _...'
S-1284	b'_ 𒌑 𒋢 𒌓 . . .'
T-1284	b'_help _...'
D-1284	b'_he _will _remove _...'
S-1480	b'_ 𒁹 𒄰 𒌍 . . .'
T-1480	b'_Ereš -...'
D-1480	b'_Ereš -... _;'
S-1600	b'_ 𒀠 𒈝 𒈾 . . .'
T-1600	b'_hoe _...'
D-1600	b'_I _shall _go _...'
S-1646	b'_ 𒀸 𒊮 . . . 𒋬'
T-1646	b'_in _...'
D-1646	b'_in _...'
S-1870	b'_ 𒅆 𒁹 𒈾 . . .'
T-1870	b'_Witness _Na ...'
D-1870	b'_Witness _Na ...'
S-1751	b'_ 𒆷 𒆥 𒌋 . . .'
T-1751	b'_acquired _...'
D-1751	b'_not _...'
S-2284	b'_ 𒆠 𒄿 𒁀 . . .'
T-2284	b'_as _...'
D-2284	b'_when _...'
S-1807	b'_ 𒌍 𒐊 𒄑 . . .'
T-1807	b'_35 _...'
D-1807	b'_35 _... _;'
S-1994	b'_ 𒄿 𒈭 𒊏 . . .'
T-1994	b'_received _...'
D-1994	b'_will _he _love _...'
S-2137	b'_ 𒈪 𒉡 𒌑 . . .'
T-2137	b'_What _...'
D-2137	b'_What _...'
S-2372	b'_ 𒉌 𒁍 𒍑 . . .'
T-2372	b'_we _shall _do _...'
D-2372	b'_we _will _do _...'
S-2202	b'_ . . . 𒊺 𒁇 o'
T-2202	b'_... _barley'
D-2202	b'_... _barley'
S-1511	b'_ 𒉽 𒌍 𒐉 𒆳 𒈨 𒌍'
T-1511	b'_Total _34 _horses'
D-1511	b'_in _all , _4 _horses .'
S-2526	b'_ . . . 𒉻 𒇻 𒇻'
T-2526	b'_perfect'
D-2526	b'_... _let _them _bring _...'
S-1779	b'_ 𒅆 𒁹 𒊓 . . .'
T-1779	b'_Witness _Sa ...'
D-1779	b'_Witness _Sa ...'
S-1879	b'_ . . . 𒋼 𒉺 𒀾'
T-1879	b'_... _you _will _make'
D-1879	b'_... _I _shall _perform'
S-1897	b'_ 𒄑 𒇷 𒀪 . . .'
T-1897	b'_writing - board _...'
D-1897	b'_a _writing - board _...'
S-1402	b'_ 𒆳 𒄩 𒀀 𒌋 𒊑 𒈾'
T-1402	b'_Land _of _Haur ina'
D-1402	b'_Land _of _the _district _...'
S-1481	b'_ 𒉽 𒐊 𒁹 . . .'
T-1481	b'_Total _5 : _...'
D-1481	b'_Total _5 : _NN .'
S-1491	b'_ 𒁹 𒇽 𒀳 . . .'
T-1491	b'_1 _farmer _... _;'
D-1491	b'_1 _farmer _... _;'
S-1507	b'_ 𒊩 𒀾 𒃼 . . .'
T-1507	b'_female _kid _... _,'
D-1507	b'_the _woman _Q qar ... _;'
S-1843	b'_ 𒅆 𒁹 𒌓 . . .'
T-1843	b'_Witness _U d ...'
D-1843	b'_Witness _Šamaš -...'
S-1230	b'_ 𒈗 𒀀 𒈾 . . .'
T-1230	b'_the _king _to _...'
D-1230	b'_the _king _...'
S-1883	b'_ 𒀀 𒈾 𒌷 . . .'
T-1883	b'_to _the _city _...'
D-1883	b'_to _the _city _...'
S-1113	b'_ 𒁹 𒍝 𒆳 . . .'
T-1113	b'_1, _lapis _lazuli ;'
D-1113	b'_1 _... _;'
S-2072	b'_ . . . 𒁕 𒁍 𒋼'
T-2072	b'_good _... _s "'
D-2072	b'_... _speaks'
S-2113	b'_ 𒃻 𒈗 𒀉 . . .'
T-2113	b'_of _the _king _...'
D-2113	b'_of _the _king _...'
S-2237	b'_ . . . 𒀉 𒋾 𒋙'
T-2237	b'_... _with _him _...'
D-2237	b'_... _with _him'
S-2292	b'_ . . . 𒂍 𒈩 𒇴'
T-2292	b'_... _Em es lam'
D-2292	b'_... _the _house _of _the _statue'
S-2365	b'_ . . . 𒀀 𒈾 𒈗'
T-2365	b'_... _to _the _king'
D-2365	b'_... _to _the _king'
S-1381	b'_ . . . 𒇺 𒁍 𒊏'
T-1381	b'_... _let _him _write'
D-1381	b'_... _let _him _send _...'
S-1630	b'_ 𒑆 𒀲 𒆪 𒁷 𒈨 𒌍'
T-1630	b'_9 _mules :'
D-1630	b'_9 _mules :'
S-1116	b'_ 𒌋 𒌋 𒁹 . . .'
T-1116	b'_21 _ditto _... _;'
D-1116	b'_20 _ditto _... _;'
S-2342	b'_ . . . 𒂗 𒄿 𒉌'
T-2342	b'_... _our _lord'
D-2342	b'_... _our _lord'
S-2472	b'_ 𒊍 𒁀 𒌅 . . .'
T-2472	b'_I _seized _...'
D-2472	b'_I _seized _...'
S-1907	b'_ 𒆕 𒄣 𒊒 . . .'
T-1907	b'_the _terrain _...'
D-1907	b'_the _ground _...'
S-1937	b'_ 𒅇 𒁹 𒌉 . . .'
T-1937	b'_and _Mar -...'
D-1937	b'_and _Mar -...'
S-1962	b'_ . . . 𒄿 𒊑 𒅗'
T-1962	b'_... _he _came'
D-1962	b'_... _came'
S-2053	b'_ . . . 𒁉 𒈠 𒀀'
T-2053	b'_... _said :'
D-2053	b'_... _"'
S-2165	b'_ 𒅖 𒁍 𒊏 . . .'
T-2165	b'_he _sent _...'
D-2165	b'_sent _...'
S-1871	b'_ 𒅆 𒁹 𒉽 . . .'
T-1871	b'_Witness _Ahu -...'
D-1871	b'_Witness _Ahu -...'
S-2469	b'_ 𒅇 𒊭 𒄿 𒋆 𒈬 𒌑'
T-2469	b'_( _broken _)'
D-2469	b'_and _that _I _hear .'
S-1090	b'_ . . . 𒌋 𒇻 o'
T-1090	b'_... _10 _sheep ;'
D-1090	b'_... _10 _...'
S-2539	b'_ . . . 𒌋 𒅗 𒉌'
T-2539	b'_... _against _us'
D-2539	b'_... _upon'
S-642	b'_ . . . 𒌑 𒋛 𒇷'
T-642	b'_... _I _moved _up'
D-642	b'_... _let _them _go'
S-721	b'_ 𒆷 𒄿 𒈠 . . .'
T-721	b'_He _does _not _...'
D-721	b'_not _...'
S-895	b'_ 𒅆 𒁹 𒋛 . . .'
T-895	b'_Witness _Si ... _,'
D-895	b'_Witness _Si ...'
S-1006	b'_ 𒐕 𒌋 𒐉 𒇻 𒈨 𒌍'
T-1006	b'_7 4 _sheep ;'
D-1006	b'_7 4 _sheep ,'
S-659	b'_ 𒋗 𒌑 𒌑 . . .'
T-659	b'_He _...'
D-659	b'_he _...'
S-1458	b'_ 𒁹 𒀭 𒌓 𒉽 𒀸'
T-1458	b'_Šamaš - ahu - iddina .'
D-1458	b'_Šamaš - ahu - iddina ,'
S-1080	b'_ 𒁹 𒍝 𒋥 𒀭 𒂊'
T-1080	b'_1 _open - air _tent ;'
D-1080	b"_Zababa - le ' i ,"
S-1104	b'_ 𒌋 𒇡 𒄷 𒋼 𒋙'
T-1104	b'_10 _ditto , _served _hot ;'
D-1104	b'_10 _ditto , _served _hot ;'
S-981	b'_ 𒐏 𒐈 𒍇 𒈨 𒌍'
T-981	b'_4 3 _ditto , _small ;'
D-981	b'_40 , _ditto ;'
S-1459	b'_ 𒁹 𒋛 𒅆 𒀭 𒅎'
T-1459	b'_Silim - Adad , _ditto .'
D-1459	b'_Silim - Adad ,'
S-1484	b'_ 𒁹 𒆗 𒉡 𒌋 𒄥'
T-1484	b'_D annu - Nergal _— _ditto'
D-1484	b'_Kal unu ;'
S-1622	b'_ 𒊭 𒈗 . . .'
T-1622	b'_of / which _the _king _...'
D-1622	b'_of _the _king _...'
S-1680	b'_ 𒌗 𒄞 . . .'
T-1680	b'_Month _Iyyar _( II ), _...'
D-1680	b'_Month _Iyyar _( II ), _...'
S-986	b'_ 𒉽 𒀭 𒁁 𒀖 𒋾'
T-986	b'_total _— _Belet - balaṭi .'
D-986	b'_total _— _the _goddess _Bēlet - ilī .'
S-1873	b'_ 𒅆 𒁹 𒉽 𒁕 𒁍'
T-1873	b'_Witness _Ahu - ṭ abu .'
D-1873	b"_Witness _Ahu - le ' i ."
S-1819	b'_ 𒋦 𒁹 . . .'
T-1819	b'_adjoining _ditto _of _NN .'
D-1819	b'_adjoining _...'
S-1776	b'_ 𒁹 𒋛 𒂊 𒁕 𒆷'
T-1776	b"_ditto _Se '- dalâ ,"
D-1776	b"_Se '- d ag u ,"
S-1766	b'_ 𒁹 𒀲 . . .'
T-1766	b'_1 _hectare _of _land _...'
D-1766	b'_1 _homer _... _;'
S-1475	b'_ 𒐋 𒆳 𒌵 𒀀 𒀀'
T-1475	b'_6 _Ur art ians .'
D-1475	b'_6 _Urarṭian :'
S-1457	b'_ 𒉽 𒈫 . . .'
T-1457	b'_in _all , _2 _...'
D-1457	b'_in _all _2 _...'
S-1428	b'_ 𒁹 𒌉 . . .'
T-1428	b'_1 _son ; _... _;'
D-1428	b'_Mar -... _;'
S-1127	b'_ 𒌆 𒆥 . . .'
T-1127	b'_a _... _text ile ,'
D-1127	b'_the _garments _...'
S-1126	b'_ 𒁹 𒂁 𒆪 𒌅 𒃾'
T-1126	b'_1 _can _of _wine ,'
D-1126	b'_1 _cans _of _wine ;'
S-1106	b'_ 𒉽 𒐍 . . .'
T-1106	b'_total , _8 _... _;'
D-1106	b'_in _all , _8 _...'
S-920	b'_ 𒆬 𒌓 𒉺 𒄯 𒌈'
T-920	b'_Silver , _colle ction .'
D-920	b'_The _silver _shall _not _see _the _silver .'
S-1763	b'_ 𒅆 𒁹 𒋃 𒌋 𒐊'
T-1763	b'_Witness _Sang û - Issar .'
D-1763	b'_Witness _Sang u - Issar .'
S-2369	b'_ . . . 𒊭 𒈗'
T-2369	b'_... _of _the _king'
D-2369	b'_... _of _the _king'
S-2134	b'_ 𒌨 𒋾 . . .'
T-2134	b'_may _come _to _an _end _...'
D-2134	b'_you _...'
S-2409	b'_ 𒌗 𒁈 𒌓 𒐍 𒄰'
T-2409	b'_The _8 th _of _Nisan _( I ).'
D-2409	b'_Month _of _Nisan _( I ), _8 th _day .'
S-1039	b'_ 𒈫 𒍜 . . .'
T-1039	b'_2 _( cuts _of ) _meat _... _;'
D-1039	b'_2 _... _;'
S-868	b'_ 𒄥 𒊏 . . .'
T-868	b'_He _shall _return _the _money _tenfold _to _its _owner , _and _shall _... _of _the _orchards _...'
D-868	b'_The _ziggurrat _...'
S-2445	b'_ 𒄥 𒋙 . . .'
T-2445	b'_The _queen _supplies _the _food _for _the _wedding _night _of _Mullissu .'
D-2445	b'_his _bodyguard _...'
S-1331	b'_ 𒅇 𒊭 𒈗 𒁁 𒉌'
T-1331	b'_Furthermore , _as _to _what _the _king , _my _lord , _...'
D-1331	b'_and _of _the _king , _my _lord ,'
S-993	b'_ 𒁹 𒌓 𒈬 𒀭 𒌷'
T-993	b'_1 _( of ) _" D ay _of _the _City _God ,"'
D-993	b'_Šamaš - dan ,'
S-1698	b'_ 𒀸 𒌗 𒀊 𒋧 𒀭'
T-1698	b'_He _shall _pay _in _the _month _of _Tebet _( X ).'
D-1698	b'_He _shall _pay _in _Tebet _( X II ).'
S-994	b'_ 𒐋 𒀀 𒅆 𒁍 𒌓'
T-994	b"_6 _( t able ts _of ) _exorcists ' _lore ,"
D-994	b"_6 _( of ) _exorcists ' _lore ,"
S-2552	b'_ 𒁹 𒂗 𒆜 𒂗 𒉽'
T-2552	b'_10 _years _Ashur - nerari _king _of _Assyria .'
D-2552	b'_Bel - Harran - belu - uṣur'
S-1468	b'_ 𒈫 𒃵 𒂷 𒐈 𒀲'
T-1468	b'_2 _d rom edar ies , _3 _donkeys .'
D-1468	b'_2 _ditto , _ditto , _ditto , _of _3 _homers ;'
S-2542	b'_ 𒁹 𒀭 𒌓 𒂗 𒉽'
T-2542	b'_Shamash - belu - usur .'
D-2542	b'_Shamash - belu - uṣur ,'
S-1519	b'_ 𒌋 𒌷 𒉺 𒋆 𒅗'
T-1519	b'_10 _— _( governor _of ) _Hat arikka'
D-1519	b'_10 _— _( governor _of ) _Padî ;'
S-2553	b'_ 𒁹 𒀭 𒌍 𒋳 𒋃'
T-2553	b"_Nabu - da '' inanni ,"
D-2553	b'_Sin - taklak ,'
S-1033	b'_ 𒈫 𒄞 𒁼 𒈨 𒌍'
T-1033	b'_2 _oxen , _gu est s _... _;'
D-1033	b'_2 _oxen ,'
S-523	b'_ 𒊮 𒇻 𒀴 𒃻 𒅆'
T-523	b'_The _heart _of _the _ram _is _normal .'
D-523	b'_The _heart _of _the _ram _is _normal .'
S-2549	b'_ 𒁹 𒀭 𒈠 𒇷 𒀪'
T-2549	b'_Marduk - sh arru - usur ,'
D-2549	b"_Ashur - le ' i ,"
S-1769	b'_ 𒅆 𒁹 𒌋 𒄥 𒈦'
T-1769	b'_Witness _Nergal - ašared , _ditto .'
D-1769	b'_Witness _Nergal - ašared .'
S-1114	b'_ 𒉽 𒄖 . . .'
T-1114	b'_total , _the _men _from _Byblos .'
D-1114	b'_Total , _the _...'
S-1055	b'_ 𒂁 𒑐 . . .'
T-1055	b'_a _2- seah _jar _of _... _;'
D-1055	b'_a _2- seah _jar _of _... _;'
S-1040	b'_ 𒁹 𒁍 𒁲 𒂊 o'
T-1040	b'_1 _ditto _of _budê - confection ;'
D-1040	b'_ditto , _Puṭi - confection ,'
S-2554	b'_ 𒁹 𒀸 𒋩 𒂦 𒉽'
T-2554	b'_Ashur - duru - usur ,'
D-2554	b'_Aššur - duru - uṣur ;'
S-2438	b'_ 𒀝 𒇻 𒋫 𒉺 𒋥'
T-2438	b'_You _serve _bread .'
D-2438	b'_I _carried _off _...'
S-2050	b'_ 𒊭 𒈗 . . .'
T-2050	b'_of _the _king _...'
D-2050	b'_of _the _king _...'
S-2128	b'_ . . . 𒅆 𒄿'
T-2128	b'_... _it / she'
D-2128	b'_... _that'
S-944	b'_ o 𒍝 𒀪 𒌋 𒍪'
T-944	b'_distrib ution :'
D-944	b"_... _- le ' i ;"
S-998	b'_ 𒐊 𒈠 𒍝 𒈬 𒀀'
T-998	b'_5, _Mazamua ;'
D-998	b'_5 _minas , _ditto , _ditto , _of _the _palace ;'
S-444	b'_ 𒉆 𒊒 . . .'
T-444	b'_B right _...'
D-444	b'_the _governor _...'
S-679	b'_ . . . 𒆳 𒊒'
T-679	b'_and _put _...'
D-679	b'_... _Šubria'
S-788	b'_ 𒅆 𒁹 . . .'
T-788	b'_Witness _NN .'
D-788	b'_Witness _...'
S-885	b'_ . . . 𒀀 𒀀'
T-885	b'_... _aya ,'
D-885	b'_... _ayu'
S-2499	b'_ . . . 𒈨 𒌍'
T-2499	b'_... _s'
D-2499	b'_... _s'
S-2240	b'_ 𒀀 𒈾 . . .'
T-2240	b'_to _...'
D-2240	b'_to _...'
S-2264	b'_ 𒁁 𒉌 . . .'
T-2264	b'_lord _...'
D-2264	b'_my _lord _...'
S-1079	b'_ . . . 𒁍 𒁕'
T-1079	b'_... _long ;'
D-1079	b'_... _speaks'
S-1095	b'_ 𒀀 𒈾 . . .'
T-1095	b'_for _... _;'
D-1095	b'_to _...'
S-1128	b'_ . . . 𒀭 𒈦'
T-1128	b'_... _Ninurta ,'
D-1128	b'_... _Ninurta'
S-982	b'_ 𒁹 𒄘 . . .'
T-982	b'_1 _talent _...'
D-982	b'_1 _talent _... _;'
S-394	b'_ . . . 𒀠 𒋃'
T-394	b'_... _against _you'
D-394	b'_... _I _went'
S-1711	b'_ 𒅆 𒁹 . . .'
T-1711	b'_Witness _NN .'
D-1711	b'_Witness _...'
S-2479	b'_ . . . 𒈗 𒌓'
T-2479	b'_... _kingship'
D-2479	b'_... _the _king'
S-1710	b'_ 𒀀 𒈾 . . .'
T-1710	b'_to _...'
D-1710	b'_to _...'
S-1916	b'_ 𒐈 𒈨 . . .'
T-1916	b'_300 _...'
D-1916	b'_300 _... _;'
S-1026	b'_ . . . 𒅁 𒌓'
T-1026	b'_... _;'
D-1026	b'_... _opened'
S-1180	b'_ 𒃻 𒁹 . . .'
T-1180	b'_From _...'
D-1180	b'_From _...'
S-1549	b'_ 𒐋 𒇽 . . .'
T-1549	b'_6 _...'
D-1549	b'_6 _... _;'
S-1891	b'_ 𒈠 𒀀 . . .'
T-1891	b'_We _shall _do _...'
D-1891	b'_saying : _"...'
S-1784	b'_ 𒅆 𒁹 . . .'
T-1784	b'_Witness _NN .'
D-1784	b'_Witness _...'
S-1888	b'_ 𒄿 𒋃 . . .'
T-1888	b'_goes _...'
D-1888	b'_went _...'
S-2220	b'_ 𒃮 𒁍 . . .'
T-2220	b'_all _...'
D-2220	b'_all _...'
S-1957	b'_ . . . 𒈾 𒆧'
T-1957	b'_... _cuts'
D-1957	b'_... _in _Kish .'
S-1834	b'_ 𒊭 𒆠 . . .'
T-1834	b'_of _...'
D-1834	b'_of _...'
S-2172	b'_ 𒀀 𒊮 . . .'
T-2172	b'_field _...'
D-2172	b'_field _...'
S-2030	b'_ 𒀀 𒈾 . . .'
T-2030	b'_to _...'
D-2030	b'_to _...'
S-1628	b'_ . . . 𒅋 𒋃'
T-1628	b'_... _will _go'
D-1628	b'_... _goes'
S-331	b'_ . . . 𒃻 𒄯'
T-331	b'_... _set'
D-331	b'_... _of _the _lung'
S-1410	b'_ 𒋡 𒉌 . . .'
T-1410	b'_near _... _;'
D-1410	b'_outside _...'
S-1522	b'_ 𒊭 𒐈 𒈬 𒈨 𒌍'
T-1522	b'_For _three _years ...'
D-1522	b'_of _every year - olds ;'
S-1721	b'_ 𒅆 𒁹 𒄷 𒍣 𒊒'
T-1721	b'_Witness _Huz iru .'
D-1721	b'_Witness _H az uru .'
S-1404	b'_ 𒁹 𒉌 𒆷 𒀀 𒀀'
T-1404	b'_ Ṣ allaya ,'
D-1404	b'_Ninuayu ,'
S-1451	b'_ 𒁹 𒀭 𒉺 𒌑 𒀀'
T-1451	b"_Nabû ' a ,"
D-1451	b"_Nabû - u ' a ,"
S-1454	b'_ 𒁹 𒀭 𒉺 𒌋 𒀀'
T-1454	b"_Nabû ' a ,"
D-1454	b"_Nabû ' a ;"
S-1502	b'_ o 𒃲 𒊕 𒃲 𒊕'
T-1502	b'_ditto , _chief _eunuch'
D-1502	b'_chief _chief _eunuch .'
S-1102	b'_ 𒐊 𒄑 . . .'
T-1102	b'_5 _wooden _... _,'
D-1102	b'_5 _... _;'
S-1701	b'_ 𒅆 𒁹 𒆳 𒁲 𒄿'
T-1701	b'_Witness _Qur dî .'
D-1701	b'_Witness _Mad î .'
S-1017	b'_ 𒐏 𒅈 𒈨 𒄿 𒌓'
T-1017	b'_40 _Aramean _ditto ;'
D-1017	b'_40 _( she able ts ) _day ;'
S-1777	b'_ 𒋦 𒂍 . . .'
T-1777	b'_adjoining _the _house _...'
D-1777	b'_adjoining _the _house _...'
S-1806	b'_ . . . 𒀸 𒌷'
T-1806	b'_... _in _the _city'
D-1806	b'_... _in _the _city'
S-1830	b'_ . . . 𒈾 𒀀'
T-1830	b'_... _n â .'
D-1830	b'_... _to'
S-1865	b'_ . . . 𒅋 𒆥'
T-1865	b'_... _has _bought .'
D-1865	b'_... _comes'
S-1162	b'_ 𒃻 𒁹 𒊑 𒈬 𒌅'
T-1162	b'_From _Rim utu .'
D-1162	b'_From _Rim utu .'
S-1778	b'_ 𒃮 𒁲 . . .'
T-1778	b'_adjoining _... _—'
D-1778	b'_adjoining _...'
S-1078	b'_ . . . 𒊌 𒈲'
T-1078	b'_... _, _snake ;'
D-1078	b'_... _, _saying :'
S-1947	b'_ 𒈜 𒁍 . . .'
T-1947	b'_the _heart _...'
D-1947	b'_let _me _...'
S-1986	b'_ . . . 𒉈 𒈬'
T-1986	b'_... _News _of'
D-1986	b'_... _news'
S-1841	b'_ 𒅆 𒁹 𒈾 𒉌 𒄿'
T-1841	b'_Witness _Nanî .'
D-1841	b'_Witness _Nanî .'
S-1855	b'_ 𒅆 𒁹 . . .'
T-1855	b'_Witness _NN .'
D-1855	b'_Witness _...'
S-1929	b'_ 𒊭 \xee\x80\x81 . . .'
T-1929	b'_of _the _...'
D-1929	b'_of _the _...'
S-1939	b'_ . . . 𒉌 𒉿'
T-1939	b'_... _the _amount'
D-1939	b'_... _garments'
S-1839	b'_ 𒅆 𒁹 𒁕 𒁲 𒄿'
T-1839	b'_Witness _Dadî .'
D-1839	b'_Witness _D addî .'
S-1982	b'_ . . . 𒉌 𒈬'
T-1982	b'_... _the _image'
D-1982	b'_... _we _are _...'
S-969	b'_ 𒁹 𒈦 𒈦 𒌋 𒌓'
T-969	b"_exorcists ' _lore ,"
D-969	b'_1 _1/2 _exorcist .'
S-2026	b'_ \xee\x80\x81 𒃲 . . .'
T-2026	b'_the _chief _...'
D-2026	b'_the _chief _...'
S-2031	b'_ \xee\x80\x81 𒍝 . . .'
T-2031	b'_the _exempts _...'
D-2031	b'_the _mayor _...'
S-2493	b'_ 𒅁 𒁄 . . .'
T-2493	b'_ans wers _...'
D-2493	b'_he _provides _...'
S-340	b'_ 𒊭 𒌷 . . .'
T-340	b'_of _the _city _...'
D-340	b'_of _the _town _...'
S-935	b'_ 𒌍 𒈫 . . .'
T-935	b'_32 _...'
D-935	b'_32 _... _;'
S-996	b'_ 𒈫 . . .'
T-996	b'_2 _... _;'
D-996	b'_2 _... _;'
S-928	b'_ . . . 𒇲'
T-928	b'_... _missing ;'
D-928	b'_... _- taqqin ;'
S-2015	b'_ 𒀸 . . .'
T-2015	b'_in _...'
D-2015	b'_in _...'
S-1139	b'_ 𒃻 𒁹 𒍝 𒄫'
T-1139	b'_From _Zakir .'
D-1139	b'_From _Zakir .'
S-1163	b'_ 𒃻 𒁹 𒍝 𒄫'
T-1163	b'_From _Zakir .'
D-1163	b'_From _Zakir .'
S-1950	b'_ . . . 𒈗'
T-1950	b'_... _the _king'
D-1950	b'_... _the _king'
S-2178	b'_ 𒁹 . . .'
T-2178	b'_NN _...'
D-2178	b'_NN _...'
S-2546	b'_ 𒁹 𒅀 𒄩 𒇻'
T-2546	b'_Yah alu ,'
D-2546	b'_Ashur - lu - balaṭ ,'
S-1953	b'_ 𒁄 . . .'
T-1953	b'_afraid _...'
D-1953	b'_reign _...'
S-1933	b'_ 𒅇 . . .'
T-1933	b'_and _...'
D-1933	b'_and _...'
S-1521	b'_ 𒌷 𒈾 𒍦 𒈾'
T-1521	b'_Naṣibina .'
D-1521	b'_Naṣibina'
S-1431	b'_ . . . 𒃻'
T-1431	b'_... _;'
D-1431	b'_... _of'
S-1074	b'_ . . . 𒀭'
T-1074	b'_... _;'
D-1074	b'_... _- ili'
S-1064	b'_ . . . 𒉌'
T-1064	b'_... _;'
D-1064	b'_... _our _...'
S-1022	b'_ 𒉽 . . .'
T-1022	b'_total _...'
D-1022	b'_total _...'
S-951	b'_ 𒁹 𒁀 𒉌 𒄿'
T-951	b'_Banî ;'
D-951	b'_Ban î ,'
S-2201	b'_ . . . 𒈗'
T-2201	b'_... _the _king'
D-2201	b'_... _the _king'
S-543	b'_ 𒆗 . . .'
T-543	b'_Dan ...'
D-543	b'_strong _...'
S-854	b'_ 𒉽 . . .'
T-854	b'_A _total _of _...'
D-854	b'_total _...'
S-1810	b'_ . . . 𒉽'
T-1810	b'_Witness _... _- uṣur .'
D-1810	b'_... _- uṣur ;'
S-1716	b'_ . . . 𒀸'
T-1716	b'_Witness _... _- iddin .'
D-1716	b'_... _in _...'
S-289	b'_ 𒉌 𒌓 𒌋 𒈠'
T-289	b'_St one _weight , _( we igh ing ) _ten _minas .'
D-289	b'_Seal _of _the _king .'
S-2551	b'_ 𒁹 𒄭 𒂵 𒂗'
T-2551	b'_Ninurta - mukin - n ish i ,'
D-2551	b'_ Ṭ ab - Bel ,'
S-1029	b'_ . . . 𒈪'
T-1029	b'_x _... _ditto , _black , _ditto ;'
D-1029	b'_... _why'
S-1909	b'_ . . . 𒅗'
T-1909	b'_... _( er as ure )'
D-1909	b'_... _your _...'
S-1132	b'_ 𒌋 𒈫 𒀀 𒋾'
T-1132	b'_10 _second (- s ize );'
D-1132	b'_12 _( pie p els ) _of _the _meal ;'
S-2547	b'_ 𒁹 𒀭 𒈦 𒈦'
T-2547	b'_Mus he kn ish ,'
D-2547	b'_Nergal - ilaya ,'
S-926	b'_ 𒌷 . . .'
T-926	b'_The _town _... _;'
D-926	b'_the _city _...'
S-1742	b'_ . . . 𒈗'
T-1742	b'_... _of _the _king .'
D-1742	b'_... _the _king'
S-952	b'_ 𒁹 𒊍 𒄣 𒁺'
T-952	b'_As qu du ;'
D-952	b'_1 _( of ) _the _S atient .'
S-988	b'_ 𒁹 𒀖 𒆬 𒄀'
T-988	b'_1 _cow _of _gold ;'
D-988	b'_1 _cow _of _gold ;'
S-987	b'_ 𒁹 𒀖 𒆬 𒌓'
T-987	b'_1 _cow _of _silver ;'
D-987	b'_1 _cow _of _silver ;'
S-941	b'_ 𒉽 . . .'
T-941	b'_total , _4 _shekels .'
D-941	b'_total _...'
S-754	b'_ 𒅆 𒁹 𒉽 𒂦'
T-754	b'_Witness _Ahu - duri .'
D-754	b'_Witness _Ahu - duri .'
S-2548	b'_ 𒁹 𒀭 𒆠 𒅀'
T-2548	b'_Sil - beli ,'
D-2548	b"_Ilu - isse ' a ,"
S-1407	b'_ 𒁹 𒉿 𒅕 𒀪'
T-1407	b"_Per ' u ,"
D-1407	b'_1, _... _;'
S-678	b'_ 𒉌 . . .'
T-678	b'_we _...'
D-678	b'_we _...'
S-1418	b'_ . . .'
T-1418	b'_... _;'
D-1418	b'_... _ditto .'
S-2501	b'_ . . .'
T-2501	b'_x ...'
D-2501	b'_... _ditto .'
S-1016	b'_ 𒐏 𒁓 𒁺'
T-1016	b'_40 , _regular _meal ;'
D-1016	b'_40 _ditto , _vigil ;'
S-990	b'_ 𒈠 𒁕 𒌅'
T-990	b'_tribute ;'
D-990	b'_tribute .'
S-975	b'_ . . .'
T-975	b'_... _,'
D-975	b'_... _ditto .'
S-287	b'_ 𒌓 𒁉 𒀀'
T-287	b'_At _that _time ,'
D-287	b'_The _first ean .'
S-1975	b'_ . . .'
T-1975	b'_"...'
D-1975	b'_... _ditto .'
S-1088	b'_ 𒁹 𒈫 o'
T-1088	b'_1 _( of ) _2,'
D-1088	b'_1 _( of ) _2,'
S-1529	b'_ 𒉽 𒈫 o'
T-1529	b'_in _all , _2 .'
D-1529	b'_in _all , _2 .'
S-1034	b'_ 𒌋 𒄬 𒇴'
T-1034	b'_10 _ditto , _hall am ;'
D-1034	b'_10 _ditto , _hall am ;'
S-318	b'_ . . .'
T-318	b'_who _... _house / temple _of _... _the _god ( dess ) _...'
D-318	b'_... _ditto .'
S-410	b'_ . . .'
T-410	b'_May _Šamaš , _the _light _of _heaven _and _earth , _not _judge _you _just ly . _May _he _remove _your _eyes ight . _W al k _about _in _darkness !'
D-410	b'_... _ditto .'
S-317	b'_ . . .'
T-317	b'_The _determined _days _( lit . _“ day s _of _decision ”) _that _the _king _of _the _gods , _the _god _Marduk , _had _commanded _had _elapsed . _The _true _appointed _time _that _he _had _set _for _himself _arrived _and _the _heavens _and _earth , _which _... _his _divinity .'
D-317	b'_... _ditto .'
S-973	b'_ . . .'
T-973	b'_... _;'
D-973	b'_... _ditto .'
S-1534	b'_ 𒐉'
T-1534	b'_4 - year - olds ,'
D-1534	b'_3- year - olds ,'
S-1525	b'_ 𒁹'
T-1525	b'_1 _...'
D-1525	b'_1, _( blank )'
S-2247	b'_ . . . 𒋙 𒉡 . . .'
T-2247	b'_... _their _...'
D-2247	b'_... _their _...'
S-2180	b'_ 𒀀 𒈾 𒀀 𒃶 𒈾 . . .'
T-2180	b'_h ither _...'
D-2180	b'_to _now _...'
S-427	b'_ . . . 𒈪 𒄑 𒊑 𒄿 𒋙'
T-427	b'_... _of _his _boundary'
D-427	b'_... _that _he _did _not _agree'
S-2287	b'_ 𒌋 𒌋 𒉡 𒆠 𒄿 . . .'
T-2287	b'_Who _like _...'
D-2287	b'_Whoever _...'
S-2252	b'_ 𒆳 . . . 𒐐 . . .'
T-2252	b'_... _fifty _...'
D-2252	b'_the _land _...'
S-508	b'_ 𒁹 𒆗 𒀀 𒀀 𒂗 𒌆 𒂗 𒌆'
T-508	b'_Dannaya , _reporter .'
D-508	b'_Dannaya , _reporter .'
S-2214	b'_ . . . 𒅋 𒌨 . . .'
T-2214	b'_... _went _...'
D-2214	b'_... _goes _...'
S-1273	b'_ 𒁹 𒀭 𒅎 𒀸 𒊮 . . .'
T-1273	b'_If _Adad _in _...'
D-1273	b'_Adad - iddina _...'
S-2103	b'_ . . . 𒈾 𒍝 . . .'
T-2103	b'_... _bringing _...'
D-2103	b'_... _in _...'
S-2091	b'_ . . . 𒁀 𒌅 𒁀 𒋾 𒉌'
T-2091	b'_... _around _us'
D-2091	b'_... _old _age'
S-2051	b'_ . . . 𒊭 𒆳 𒀸 𒋩 𒆠'
T-2051	b'_... _of _Assyria'
D-2051	b'_... _of _Assyria'
S-1449	b'_ . . . 𒁹 𒁀 𒊓 𒉌 𒄿'
T-1449	b'_... _Bas nî'
D-1449	b'_... _Banî'
S-1995	b'_ 𒀸 𒌋 𒅗 𒄭 𒉌 . . .'
T-1995	b'_to _us _...'
D-1995	b'_Concerning _...'
S-718	b'_ \xee\x80\x81 𒄥 𒁍 𒋼 𒄿 . . .'
T-718	b'_the _royal _bodyguard _...'
D-718	b'_the _royal _bodyguard _...'
S-1682	b'_ 𒁹 𒀭 𒌋 𒐊 𒃻 . . .'
T-1682	b'_Issar - ša ...'
D-1682	b'_Issar - dan _...'
S-1585	b'_ . . . 𒀀 𒈾 𒅆 𒂟 𒁴'
T-1585	b'_... _as _a _favour'
D-1585	b'_... _into _the _presence _of _the _army'
S-1620	b'_ . . . 𒈠 𒀪 𒁺 𒋗 𒌑'
T-1620	b'_the _... _is _much'
D-1620	b'_... _many _...'
S-1812	b'_ . . . 𒁹 𒌋 . . .'
T-1812	b'_... _Adad -... _,'
D-1812	b'_... _Adad -...'
S-1748	b'_ 𒅆 𒁹 𒀭 𒌋 𒄿 . . .'
T-1748	b'_Witness _Addî , _...'
D-1748	b"_Witness _Adad - na ' id , _..."
S-1951	b'_ . . . 𒆗 𒅇 𒀀 𒈨 𒌍'
T-1951	b'_... _and _water'
D-1951	b'_... _and _the _water'
S-487	b'_ 𒁹 𒈾 𒁲 𒉡 𒌋 . . .'
T-487	b'_Nadinu _and _Tabnî .'
D-487	b'_Nadinu _... _;'
S-1341	b'_ 𒈫 𒊭 𒅆 𒀯 𒉌 𒁁 𒀀 𒉡'
T-1341	b'_2 _before _Mars ,'
D-1341	b'_2 _before _Mars ,'
S-1493	b'_ 𒉽 𒐕 𒌋 𒌋 𒐊 . . .'
T-1493	b'_total _8 5 _...'
D-1493	b'_in _all , _7 _...'
S-1447	b'_ . . . 𒁹 𒁀 𒊓 𒉌 𒄿'
T-1447	b'_... _Bas an î'
D-1447	b'_... _Banî'
S-1349	b'_ 𒈠 𒀀 𒄷 𒈛 𒄷 . . .'
T-1349	b'_white _f rit _...'
D-1349	b'_they _are _afraid _...'
S-1999	b'_ . . . 𒀀 𒈾 . . .'
T-1999	b'_... _to _...'
D-1999	b'_... _to _...'
S-2162	b'_ . . . 𒀀 𒈾 𒁷 𒌁 𒆠'
T-2162	b'_... _for _Babylon _...'
D-2162	b'_... _to _Babylon'
S-2036	b'_ 𒈨 𒂊 𒈨 𒂊 𒉌 . . .'
T-2036	b'_any _...'
D-2036	b'_the _100 _one _...'
S-1940	b'_ . . . 𒄿 𒁕 𒁀 𒁍 𒉌'
T-1940	b'_... _speak'
D-1940	b'_... _speaks'
S-2506	b'_ . . . 𒌑 𒄩 𒀭 𒉌 𒄣'
T-2506	b'_... _checked'
D-2506	b'_... _they _will _pass'
S-2295	b'_ 𒀀 𒈾 𒀀 𒃶 𒈾 . . .'
T-2295	b'_here _...'
D-2295	b'_to _now _...'
S-2236	b'_ . . . 𒆪 . . . 𒅇'
T-2236	b'_... _and'
D-2236	b'_... _and'
S-667	b'_ 𒀀 𒈾 𒆳 𒀸 𒋩 . . .'
T-667	b'_to _Assyria _...'
D-667	b'_to _Assyria _...'
S-1966	b'_ 𒈠 𒀀 𒀸 𒊮 𒁉 . . .'
T-1966	b'_there _...'
D-1966	b'_concerning _there _...'
S-1027	b'_ 𒌋 𒐋 𒉿 𒄘 . . . 𒄷'
T-1027	b'_16 _... _;'
D-1027	b'_16 _... _- garments ;'
S-1890	b'_ . . . 𒁹 𒌉 𒍑 𒀀 𒀀'
T-1890	b'_... _Aplaya'
D-1890	b'_... _Mar - apli'
S-1615	b'_ 𒀲 𒆳 𒊏 𒈨 𒌍 . . .'
T-1615	b'_horses _...'
D-1615	b'_horses _...'
S-1294	b'_ 𒁹 . . . 𒈧 . . .'
T-1294	b'_If _...'
D-1294	b'_NN , _... _;'
S-2507	b'_ 𒂊 𒁍 𒋗 𒌑 𒉌 . . .'
T-2507	b'_did _...'
D-2507	b'_they _have _done _...'
S-2283	b'_ 𒊌 𒊑 𒇷 𒈬 𒌋 𒌋 𒁲 𒈗'
T-2283	b'_they _have _shown _...'
D-2283	b"_The _king ' s _word _to _the _king ."
S-680	b'_ . . . 𒄿 𒃮 . . .'
T-680	b'_... _say _...'
D-680	b'_... _says _...'
S-1817	b'_ . . . 𒀀 𒊮 . . .'
T-1817	b'_... _field _...'
D-1817	b'_... _field _...'
S-2001	b'_ . . . 𒀀 𒋫 𒈾 𒀾 𒋙'
T-2001	b'_... _and _gave _to _him .'
D-2001	b'_... _I _gave _him'
S-1935	b'_ . . . 𒀸 𒆳 𒉏 𒈠 𒆠'
T-1935	b'_... _in _Elam'
D-1935	b'_... _in _Elam'
S-1924	b'_ . . . 𒂗 𒉣 . . .'
T-1924	b'_... _watch _...'
D-1924	b'_... _the _watch _...'
S-1878	b'_ . . . 𒆪 𒄑 𒋛 𒋗 𒉡'
T-1878	b'_... _with _them'
D-1878	b'_... _with _them'
S-1943	b'_ 𒐋 𒌓 𒈬 𒈨 𒌍 . . .'
T-1943	b'_6 _days _...'
D-1943	b'_6 _years _...'
S-1566	b'_ . . . 𒌷 𒅀 . . .'
T-1566	b'_... _Ya ...'
D-1566	b'_... _my _city _...'
S-1191	b'_ . . . 𒉺 𒉡 𒊭 𒋛 𒀀'
T-1191	b'_... _not _written'
D-1191	b'_... _a _bowl _of _...'
S-1422	b'_ 𒁹 𒌗 𒆥 𒀀 𒀀 . . .'
T-1422	b'_Ululayu ... _;'
D-1422	b'_Ululayu _...'
S-1390	b'_ . . . 𒅆 \xee\x80\x81 𒆠 𒂊 𒁍'
T-1390	b'_... _the _delegate'
D-1390	b'_... _the _delegate'
S-1234	b'_ 𒀭 𒄞 𒌓 𒌋 𒀭 . . .'
T-1234	b'_Mercury _and _...'
D-1234	b'_Mercury _and _...'
S-1998	b'_ 𒀉 𒋾 𒁷 𒁹 𒀭 . . .'
T-1998	b'_has _sold _... _NN'
D-1998	b'_with _NN _...'
S-431	b'_ 𒄿 𒋰 𒁍 𒌒 𒁺 . . .'
T-431	b'_speaks _...'
D-431	b'_he _speaks _...'
S-1959	b'_ 𒌑 𒈠 𒀀 𒐉 \xee\x80\x81 . . .'
T-1959	b'_Now _four _eunuchs _...'
D-1959	b'_Now , _the _...'
S-652	b'_ . . . 𒈗 𒂗 . . .'
T-652	b'_the _king , _my _lord _...'
D-652	b'_... _the _king , _my _lord _...'
S-2491	b'_ 𒇻 𒍑 𒃻 𒄠 𒈠 . . .'
T-2491	b'_let _me _raise _and _...'
D-2491	b'_I _will _make _...'
S-919	b'_ 𒌋 𒌋 𒌆 𒌨 𒆳 . . .'
T-919	b'_20 _urnutu - garments _... _;'
D-919	b'_20 _urnutu - garments _... _;'
S-867	b'_ 𒁹 𒀭 𒌓 𒆠 𒅀 . . .'
T-867	b"_Šamaš - isse ' a _..."
D-867	b"_Šamaš - isse ' a _..."
S-855	b'_ 𒅆 𒁹 𒀀 𒍣 𒀭 . . .'
T-855	b'_Witness _Azi - il , _...'
D-855	b'_Witness _Azi - il , _...'
S-958	b'_ 𒁹 𒈬 𒊺 𒍦 𒀸 𒋩 𒇽 𒊕'
T-958	b'_Mušezib - Aššur , _eunuch ;'
D-958	b'_Mušezib - Aššur , _eunuch ;'
S-327	b'_ . . . 𒁹 𒀭 𒈩 𒈬 𒀸'
T-327	b'_... _Marduk - šumu - iddina'
D-327	b'_... _Marduk - šumu - iddina'
S-1108	b'_ . . . 𒍝 𒂆 . . .'
T-1108	b'_x _ch al ced ony _...'
D-1108	b'_... _shekels _...'
S-2459	b'_ . . . 𒆠 𒄿 𒋳 𒁀 𒉌'
T-2459	b'_... _When _you _said ,'
D-2459	b'_... _when _you _said'
S-2326	b'_ 𒄿 𒌓 𒀪 𒀀 𒀀 . . .'
T-2326	b"_the _Itu ' eans _..."
D-2326	b"_Itu ' eans _..."
S-2271	b'_ 𒁳 𒁍 𒀉 𒁳 𒁍 . . .'
T-2271	b'_they _have _spoken _words _...'
D-2271	b'_have _done _...'
S-934	b'_ . . . 𒐉 𒄑 . . .'
T-934	b'_x + 4 , _... _;'
D-934	b'_... _4 _...'
S-2112	b'_ 𒂍 𒁹 𒍝 𒁉 𒁲 . . .'
T-2112	b'_Bit - Zab idi _...'
D-2112	b'_An _estate _of _Zab ...'
S-1010	b'_ 𒌋 𒐍 𒀀 𒂵 𒈾 𒀀 𒋼 𒍏'
T-1010	b'_18 _amphor as _of _copper ;'
D-1010	b'_18 _( items ces _of ) _copper ;'
S-1831	b'_ 𒁹 𒂗 𒌉 𒌓 𒋢 . . .'
T-1831	b'_one _ditto _weaned _son _... _,'
D-1831	b'_Bel - eriba _...'
S-1749	b'_ 𒅆 𒁹 𒋛 𒄿 𒇷 . . .'
T-1749	b"_Witness _Se '- ili , _..."
D-1749	b"_Witness _Se '- ili , _..."
S-1960	b'_ 𒈠 𒀀 𒆳 𒀊 𒋾 . . .'
T-1960	b'_I _have _ruled _the _country _...'
D-1960	b'_the _lands _...'
S-1958	b'_ . . . 𒌑 𒋛 𒁉 𒆷 𒋙'
T-1958	b'_I _am _herewith _sending _him _...'
D-1958	b'_... _I _have _sent _him'
S-1861	b'_ . . . 𒌷 𒊺 𒊩 𒂍 𒃲'
T-1861	b'_... _the _village _of _the _queen'
D-1861	b'_... _the _village _of _the _queen'
S-2071	b'_ . . . 𒌋 𒅅 𒄭 𒁍 𒉌'
T-2071	b'_... _they _told _me :'
D-2071	b'_... _said _to _me'
S-1804	b'_ . . . 𒌷 𒄭 𒂵 𒂊 𒋼'
T-1804	b'_... _ Ṭ ab et e'
D-1804	b'_... _Hindana'
S-1342	b'_ 𒈫 𒊭 𒅆 𒀯 𒁁 𒀖 𒋾 𒆷'
T-1342	b'_2 _before _V eg a ,'
D-1342	b'_2 _before , _Belet - balaṭi ,'
S-1610	b'_ . . . 𒈠 𒀀 𒁍 𒌋 𒌓'
T-1610	b'_... _front / opp os ite'
D-1610	b'_... _said _to _me'
S-1513	b'_ . . . 𒇻 𒅘 . . .'
T-1513	b'_... _sheep , _consumption , _...'
D-1513	b'_... _may _...'
S-1398	b'_ . . . 𒌨 𒆤 𒊭 𒌷 𒀏'
T-1398	b'_... _Afterwards , _those _of _Nineveh'
D-1398	b'_... _the _city _of _Nineveh'
S-2149	b'_ 𒂍 𒁹 𒁕 𒆪 𒊒 . . .'
T-2149	b'_Bit - Dak uru _...'
D-2149	b'_Bit - Dakuri _...'
S-2248	b'_ 𒁲 𒂊 𒈨 𒁮 𒄣 . . .'
T-2248	b'_a _good _report _...'
D-2248	b'_... _the _army _...'
S-814	b'_ 𒅆 𒁹 𒍣 𒍣 𒄿 𒇽 𒁮 𒃼'
T-814	b'_Witness _Zizî , _merchant .'
D-814	b'_Witness _Zizî , _merchant .'
S-424	b'_ 𒈗 𒆳 𒉏 𒈠 𒆠 . . .'
T-424	b'_The _king _of _Elam _...'
D-424	b'_The _king _of _Elam _...'
S-979	b'_ 𒐕 𒑆 𒊕 𒆰 𒉏 𒈠 𒆬 𒌓'
T-979	b'_69 _bolts _of _silver ;'
D-979	b'_9 _( items ), _( with ) _a _setting , _a _setting , _a _setting _of _silver .'
S-884	b'_ . . . 𒐊 𒄑 𒅅 𒈨 𒌍'
T-884	b'_... _, _5 _doors ,'
D-884	b'_... _5 _doors'
S-825	b'_ 𒅆 𒁹 𒊓 𒅗 𒀪 . . .'
T-825	b"_Witness _S aka ' _..."
D-825	b"_Witness _S aka ', _..."
S-985	b'_ 𒁹 𒆏 𒉿 𒆬 𒌓 𒈠 𒁕 𒋼'
T-985	b'_1 _silver _tribute _bowl :'
D-985	b'_1 _silver _tribute _bowl ;'
S-653	b'_ . . . 𒌑 𒉺 𒄩 𒋙 𒉡'
T-653	b'_... _will _mod ify _them'
D-653	b'_... _they _will _bring _them'
S-1068	b'_ 𒂁 𒈠 𒍣 𒌋 𒀀 𒈨 𒌍 𒍜'
T-1068	b'_A _tureen _of _bouillon ;'
D-1068	b'_A _tureen _of _bouillon ;'
S-2537	b'_ 𒇽 𒊺 𒆗 𒀀 𒀀 . . .'
T-2537	b'_the _architect _... _”'
D-2537	b'_the _architect _...'
S-2307	b'_ . . . 𒂍 𒊑 𒁺 𒌑 𒋾'
T-2307	b'_... _the _Succession _Palace'
D-2307	b'_... _the _Rear _Palace'
S-2300	b'_ . . . 𒄿 𒈾 𒉺 𒉌 𒋙'
T-2300	b'_... _in _his _presence'
D-2300	b'_... _in _his _presence'
S-983	b'_ 𒁹 𒆏 𒉿 𒆬 𒌓 𒈠 𒁕 𒋼'
T-983	b'_1 _silver _tribute _bowl :'
D-983	b'_1 _silver _tribute _bowl ;'
S-2286	b'_ . . . 𒆳 𒋾 . . .'
T-2286	b'_... _the _land _...'
D-2286	b'_... _the _land _...'
S-1005	b'_ . . . 𒂁 𒆪 𒋫 𒋼 𒁉'
T-1005	b'_x _cans _of _beer ;'
D-1005	b'_x _cans _of _beer ;'
S-1786	b'_ 𒅆 𒁹 𒄩 𒃻 𒉡 . . .'
T-1786	b'_Witness _Haš anu , _...'
D-1786	b'_Witness _Haš anu , _...'
S-1403	b'_ 𒌷 𒌓 𒉡 𒉡 𒌷 𒌓 𒄩 𒄩'
T-1403	b'_Tamn unu _: _Tamn unu'
D-1403	b'_I _surrounded , _conquered , _( and ) _plundered .'
S-1827	b'_ 𒅆 𒁹 𒀸 𒋩 𒆰 . . .'
T-1827	b'_Witness _Aššur - zeru -...'
D-1827	b'_Witness _Aššur - zeru -...'
S-1824	b'_ 𒅆 𒁹 𒌋 𒄥 𒊺 𒍦 𒀀 𒉌'
T-1824	b'_Witness _Nergal - šezibanni .'
D-1824	b'_Witness _Nergal - šezibanni .'
S-1814	b'_ 𒅆 𒁹 𒀭 𒂗 𒆜 . . .'
T-1814	b'_Witness _Bel - Harran -...'
D-1814	b'_Witness _Bel - Harran -...'
S-1828	b'_ 𒅆 𒁹 𒀭 𒉺 𒂗 . . .'
T-1828	b'_Witness _Nabû - bel -...'
D-1828	b'_Witness _Nabû - bel -...'
S-1496	b'_ . . . 𒈨 𒈫 . . .'
T-1496	b'_x + 10 2 _...'
D-1496	b'_... _2 _...'
S-1115	b'_ . . . 𒋼 𒁹 𒁹 𒈫 𒈠'
T-1115	b'_... _1 _1/2 _mina ;'
D-1115	b'_... _1/2 _1/2 _mina ;'
S-1318	b'_ 𒇷 𒋛 𒀀 𒄿 𒌋 . . .'
T-1318	b'_they _should _intercal ate _...'
D-1318	b'_I _have _heard _...'
S-1219	b'_ 𒊭 𒁹 𒀭 𒀸 𒋩 𒈗 𒀀 𒉌'
T-1219	b'_From _Aššur - šarrani .'
D-1219	b'_From _Aššur - šarrani .'
S-1199	b'_ 𒃻 𒁹 𒀭 𒌋 𒄥 𒋼 𒀀 𒅕'
T-1199	b'_From _Nergal - eṭir .'
D-1199	b'_From _Nergal - eṭir .'
S-1135	b'_ . . . 𒁺 𒁁 . . .'
T-1135	b'_... _;'
D-1135	b'_... _around _...'
S-1297	b'_ 𒈫 𒌑 𒀊 𒋫 . . .'
T-1297	b'_I _have _... _ed _the _second _...'
D-1297	b'_I _have _sent _...'
S-1678	b'_ 𒅆 𒁹 𒉣 𒀭 𒊩 𒌆 𒆤'
T-1678	b'_Witness _ Ṣ il - Mullissi .'
D-1678	b'_Witness _ Ṣ il - Mullissi .'
S-1707	b'_ 𒅆 𒁹 𒀭 𒋙 𒌋 𒌋 𒉽'
T-1707	b'_Witness _Marduk - šarru - uṣur .'
D-1707	b'_Witness _Marduk - šarru - uṣur .'
S-1159	b'_ 𒃻 𒁹 𒀭 𒉺 𒈬 𒃻 𒌦'
T-1159	b'_From _Nabû - šuma - iškun .'
D-1159	b'_From _Nabû - šuma - iškun .'
S-1100	b'_ . . . 𒈾 𒋢 𒊓 𒉌'
T-1100	b'_... _s us anu - vessels ,'
D-1100	b'_... _he _returned _...'
S-1047	b'_ 𒂁 𒋡 𒍠 𒁉 𒄭 𒄿 𒁲'
T-1047	b'_A _cup _of _fig - beer ;'
D-1047	b'_a _cup _of _fig - beer ;'
S-1684	b'_ 𒀜 𒊒 𒇥 𒋦 . . .'
T-1684	b'_threshing _floor , _well , _adjoining ...'
D-1684	b'_a _threshing - floor _of _...'
S-575	b'_ 𒀭 𒌓 𒅗 𒃲 𒋾 𒍪 𒂊'
T-575	b'_Does _your _great _divinity _know _it ?'
D-575	b'_Does _your _great _divinity _know _it ?'
S-1737	b'_ 𒅆 𒁹 . . . 𒁺 𒉽'
T-1737	b'_Witness _... _- kenu - uṣur .'
D-1737	b'_Witness _... _- uṣur .'
S-1847	b'_ . . . 𒄴 𒊏 𒀀 𒌋'
T-1847	b'_Witness _... _a h ra u .'
D-1847	b'_... _have _been _returned'
S-1884	b'_ 𒊭 𒈗 𒁁 𒉌 . . .'
T-1884	b'_which _the _king , _my _lord _...'
D-1884	b'_of _the _king , _my _lord _...'
S-148	b'_ 𒊭 𒀀 𒌓 𒊏 . . .'
T-148	b'_that _I _had _been _waiting _for , _...'
D-148	b'_of _the _day _...'
S-216	b'_ 𒌷 𒉺 𒅈 𒂵 𒀀 𒆳 𒌓'
T-216	b'_I _captured _the _city _P arg â .'
D-216	b'_The _city _P ar ia _of _the _land _Ḫatti .'
S-549	b'_ 𒁁 𒊮 𒇻 𒀴 𒃻 𒅆 o'
T-549	b'_The _heart _of _the _ram _is _normal _...'
D-549	b'_The _heart _of _the _ram _is _normal ...'
S-736	b'_ 𒅆 𒁹 𒀸 𒋩 𒁲 𒀀 𒄯'
T-736	b'_Witness _Aššur - š ulmu - amur .'
D-736	b'_Witness _Aššur - šallimanni .'
S-1043	b'_ 𒂁 𒉺 𒅁 𒆳 𒉌 𒉌 𒇷'
T-1043	b'_A _jar _of _Izalla _( wine );'
D-1043	b'_a _jar _of _( wine _from ) _Izalla ;'
S-972	b'_ . . . 𒈨 𒌍 𒋼 𒀀'
T-972	b'_... _, _... _- ahhe - eṭir ;'
D-972	b'_... _s'
S-1771	b'_ 𒉌 𒌓 𒈩 𒁹 𒂗 𒀳 𒌍'
T-1771	b'_seal _of _Bel - ereš ,'
D-1771	b'_Seal _of _Bel - ereš ,'
S-1811	b'_ 𒅆 𒁹 𒂗 𒆕 . . .'
T-1811	b'_Witness _Bel - ibni , _...'
D-1811	b'_Witness _Bel - ibni .'
S-1453	b'_ . . . 𒈫 𒂊 𒋗 𒉡'
T-1453	b'_... _the _two _of _them .'
D-1453	b'_... _two _of _them'
S-1533	b'_ 𒊭 . . . 𒈨 𒌍 𒆳'
T-1533	b'_of _... _of _the _palace ,'
D-1533	b'_of _... _, _... _s ,'
S-1671	b'_ 𒅆 𒁹 𒀭 𒉺 𒋢 𒀀 𒉌'
T-1671	b'_Witness _Nabû - rib anni .'
D-1671	b'_Witness _Nabû - eriba .'
S-1683	b'_ 𒄑 𒄖 𒍝 𒋦 . . .'
T-1683	b'_throne _( land ) _adjoining _...'
D-1683	b'_a _throne _of _...'
S-1689	b'_ 𒅆 𒁹 𒊌 𒄥 𒉽 𒈨 𒌍'
T-1689	b'_Witness _Uq ur - ahhe .'
D-1689	b'_Witness _Aplu - ahhe .'
S-1693	b'_ 𒅆 𒁹 𒄩 𒀜 𒉿 𒈬 𒉡'
T-1693	b'_Witness _Hat p im unu .'
D-1693	b'_Witness _H att ip anu .'
S-473	b'_ 𒁁 𒈾 𒁍 𒁕 . . .'
T-473	b"_The _' station ' _is _long _..."
D-473	b"_The _' station ' _is _curled _..."
S-329	b'_ . . . 𒊭 𒈪 𒅅 𒋛'
T-329	b'_the _... _who _pay _to ll _dues'
D-329	b'_... _of _the _dead'
S-1930	b'_ 𒂍 𒈫 𒂍 𒐈 . . .'
T-1930	b'_where _two , _where _three _...'
D-1930	b'_an _estate _of _2 _hectares _...'
S-2040	b'_ . . . 𒈗 𒁁 𒉌 𒅀'
T-2040	b'_... _the _king , _my _lord'
D-2040	b'_... _the _king , _my _lord ,'
S-2186	b'_ . . . 𒅔 𒁕 𒄩 𒋢'
T-2186	b'_... _he _has _sl ain _him'
D-2186	b'_... _his _...'
S-2403	b'_ 𒀭 𒈨 𒌍 𒊭 𒌷 𒌅 𒀀'
T-2403	b'_The _gods _of _Tu a .'
D-2403	b'_the _gods _of _the _town _of _T ans .'
S-2514	b'_ . . . 𒈗 𒁁 𒉌 𒅀'
T-2514	b'_... _the _king , _my _lord'
D-2514	b'_... _the _king , _my _lord ,'
S-25	b'_ . . . 𒋗 . . .'
T-25	b'_Too _poorly _preserved _to _allow _translation .'
D-25	b'_... _he _...'
S-966	b'_ 𒁹 𒀭 𒉺 𒈬 𒀸 𒇽 𒑳'
T-966	b'_Nabû - šumu - iddina , _ditto ;'
D-966	b'_Nabû - šumu - iddina , _ditto ;'
S-1092	b'_ 𒉽 𒇽 𒉡 𒄑 𒊬 𒀏 𒆠'
T-1092	b'_Total _— _the _Nineveh _gardener .'
D-1092	b'_Total , _the _gardener _of _Nineveh .'
S-1000	b'_ 𒐊 𒄘 𒀀 𒈾 𒁲 𒁍 𒃰'
T-1000	b'_5 _talents _for _tw ine _of _linen .'
D-1000	b'_5 _talents , _for _linen , _of _linen ;'
S-725	b'_ 𒀸 𒊑 𒌍 𒌷 𒀉 𒊑 𒆪'
T-725	b"_they _went _to _the _' head ' _of _the _city ,"
D-725	b'_in _the _town _of _the _town _...'
S-1061	b'_ 𒑏 𒁹 𒋡 𒃻 𒋡 𒁺 𒌓'
T-1061	b"_1 _seah , _1 _' litre ' _of _spiced _bread ."
D-1061	b"_1 _seah _1 _' litre ' _of _spiced _bread ."
S-2384	b'_ 𒌗 𒊺 𒌓 𒌋 𒌋 𒐉 𒆚'
T-2384	b'_The _24 th _of _Adar _( X II ).'
D-2384	b'_Month _of _Adar _( X II ), _14 th _day .'
S-191	b'_ 𒈗 𒆳 𒅴 𒂠 𒌋 𒌵 𒆠'
T-191	b'_... _king _of _the _land _of _Sumer _and _Akkad ;'
D-191	b'_The _king _of _the _land _of _Sumer _and _Akkad'
S-777	b'_ 𒅆 𒁹 𒀭 𒉺 𒍝 𒄒 𒋝'
T-777	b'_Witness _Nabû - z aq ip - en ši .'
D-777	b'_Witness _Nabû - z aq ip - en ši .'
S-1133	b'_ . . . 𒊕 𒁺 𒌨 𒀀'
T-1133	b"_... _lion ' s _head _( r hy ton );"
D-1133	b'_... _the _head _of _the _lion'
S-1509	b'_ 𒁹 𒁹 𒁹 𒁀 𒊒 𒄷 𒀭'
T-1509	b'_1 _ditto _6 _seahs _— _B aru hu - il'
D-1509	b'_one _ditto _— _Kur uru - il ,'
S-493	b'_ 𒊮 𒇻 𒀴 𒃻 𒅆 𒐈 𒋾'
T-493	b'_The _heart _of _the _ram _is _normal . _Third _extispicy ...'
D-493	b'_The _heart _of _the _ram _is _normal .'
S-1276	b'_ 𒌓 𒌋 𒌋 𒐋 𒄰 𒊮 𒄾'
T-1276	b'_The _26 th _day : _joy _of _heart .'
D-1276	b'_The _26 th _day : _joy _of _heart .'
S-1060	b'_ 𒈫 𒋡 𒃻 𒈨 𒋛 𒀀 𒊑'
T-1060	b"_2 _' litres ' _of _midru - bread ;"
D-1060	b"_2 _' litres ' _of _midru - bread ;"
S-2239	b'_ 𒈗 𒂗 𒀀 𒇻 𒌑 𒄿 𒁲'
T-2239	b'_The _king , _my _lord , _should _know _( this ).'
D-2239	b'_The _king , _my _lord , _should _know _( this ).'
S-967	b'_ . . . 𒇽 𒃲 𒈨 𒌍'
T-967	b"_in _all , _x : _the _' residences ' _of _the _magnates ."
D-967	b'_... _the _magnates'
S-1018	b'_ 𒉽 𒐕 𒐊 𒇻 𒈨 𒌍 𒁓'
T-1018	b'_in _all , _6 5 _sheep , _( from ) _the _meal ;'
D-1018	b'_in _all , _9 _sheep .'
S-1669	b'_ 𒊭 𒁹 𒀭 𒈦 𒌋 𒌋 𒉽'
T-1669	b'_belonging _to _Inurta - šarru - uṣur , _are _at _his _disposal .'
D-1669	b'_From _Inurta - šarru - uṣur .'
S-520	b'_ 𒁁 𒌋 𒄯 𒉠 𒁼 𒍝 𒁇'
T-520	b"_The _base _of _the _middle _' finger ' _of _the _lung _is _' loose .'"
D-520	b"_The _base _of _the _middle _' finger ' _of _the _lung _is _' loose .'"
S-2012	b'_ \xee\x80\x81 𒊕 𒊭 𒉺 𒅁 𒊒 𒉌'
T-2012	b'_The _eunuch _who _was _sent _( to ) _the _house _of _Aššur - naṣir _has _collected _all _the _equipment _there _and _piled _them _up _in _my _storehouses _and _in _my _bedroom .'
D-2012	b"_The _eunuch _of _the _' farmer ' _..."
S-1589	b'_ 𒐈 𒍜 𒄑 𒆲 𒐈 𒍜 𒋾'
T-1589	b'_3 _ha un ches , _3 _rib _cuts ;'
D-1589	b'_3 _( cuts _of ) _meat , _3 _( cuts _of ) _meat ;'
S-1049	b'_ 𒂁 𒈠 𒋛 𒌓 𒁉 𒋻 𒆳'
T-1049	b'_a _flagon _of _beer _of _bruised _grain .'
D-1049	b'_a _flagon _of _beer _of _bruised _grain .'
S-1872	b'_ 𒀸 𒁍 𒌋 𒄭 𒀉 𒋾 𒅆'
T-1872	b'_He _has _taken _it _as _a _loan .'
D-1872	b'_He _has _taken _it _as _a _loan .'
S-2352	b'_ 𒂍 𒐏 𒀲 𒊺 𒆰 𒈨 𒌍'
T-2352	b'_an _estate _of _40 _homers _of _sown _land'
D-2352	b'_an _estate _of _40 _hectares _of _sown _land ,'
S-1120	b'_ 𒐌 𒀲 𒋬 𒊮 𒂊 𒋻 𒁀'
T-1120	b'_Out _of _this , _7 _homers _arrived .'
D-1120	b'_7 _hectares _of _land ,'
S-1189	b'_ 𒂗 𒈗 𒈨 𒌍 𒇻 𒁕 𒊑'
T-1189	b'_May _the _lord _of _kings _be _everlasting !'
D-1189	b'_May _the _lord _of _kings _be _everlasting !'
S-1486	b'_ 𒊭 𒈫 𒄘 𒌦 . . .'
T-1486	b'_To _the _value _of _2 _talents _of _copper'
D-1486	b'_of _two _talents _...'
S-1514	b'_ 𒀸 𒌷 𒁹 𒊺 . . .'
T-1514	b'_in _the _town _of _Š e ... _;'
D-1514	b'_in _the _village _of _...'
S-1670	b'_ 𒆬 𒌓 𒀸 𒐉 𒌓 𒋙 𒃲'
T-1670	b'_The _silver _shall _increase _by _a _fourth .'
D-1670	b'_The _silver _shall _increase _by _a _fourth .'
S-1686	b'_ 𒀸 𒁍 𒌋 𒄭 𒀉 𒋾 𒅆'
T-1686	b'_He _has _taken _it _as _a _loan .'
D-1686	b'_He _has _taken _it _as _a _loan .'
S-1059	b'_ 𒂁 𒈠 𒋛 𒌓 𒁉 𒋻 𒆳'
T-1059	b'_a _flagon _of _beer _of _bruised _grain .'
D-1059	b'_a _flagon _of _beer _of _bruised _grain .'
S-1051	b'_ 𒑏 𒁹 𒋡 𒃻 𒋡 𒁺 𒌓'
T-1051	b"_1 _seah _1 _' litre ' _spiced _bread ."
D-1051	b"_1 _seah _1 _' litre ' _of _spiced _bread ."
S-190	b'_ 𒈬 𒊬 𒌑 𒊭 𒂦 𒀏 𒆠'
T-190	b'_In s cription _concerning _the _wall _of _Nineveh .'
D-190	b'_( As _for ) _the _objects _of _Nineveh ,'
S-321	b'_ 𒁲 𒈬 𒀀 𒈾 𒈗 𒂗 𒀀'
T-321	b'_Good _health _to _the _king , _my _lord !'
D-321	b'_The _forts _of _the _king , _my _lord , _are _well .'
S-510	b'_ 𒁁 𒈧 𒉌 𒊑 . . .'
T-510	b"_The _' increment ' _... _the _' yoke .'"
D-510	b"_The _' increment ' _..."
S-731	b'_ 𒐋 𒂆 𒈨 𒌍 𒊭 𒌗 𒋙'
T-731	b'_It _will _increase _by _6 _shekels _per _month .'
D-731	b'_6 _shekels _of _the _month _of _Tishri _( VII ).'
S-747	b'_ 𒅆 𒁹 𒀭 𒃻 𒈦 𒉘 𒍣'
T-747	b"_Witness _Šamaš - ra ' im - ketti ."
D-747	b"_Witness _Šamaš - le ' i ."
S-1019	b'_ . . . 𒆠 𒊭 𒆠 𒋙'
T-1019	b'_... _( and ) _his _colleague ( s );'
D-1019	b'_... _his _colleague'
S-1099	b'_ 𒆬 𒌓 𒊭 𒂍 . . .'
T-1099	b'_silver _of _the _house _of _...'
D-1099	b'_The _silver _of _the _house _...'
S-1023	b'_ 𒉽 o 𒐌 𒈨 . . .'
T-1023	b'_Total : _700 + x _...'
D-1023	b'_in _all , _7 _...'
S-1036	b'_ 𒍝 𒆳 𒍝 𒄢 . . .'
T-1036	b'_lapis lazuli , _carnelian , _...'
D-1036	b'_lapis _lazuli _...'
S-2315	b'_ . . . 𒌫 . . .'
T-2315	b'_... _lap _...'
D-2315	b"_... _the _' outside ' _..."
S-2204	b'_ 𒃻 𒁹 𒈗 𒁺 . . .'
T-2204	b'_of _Sargon _...'
D-2204	b'_From _Sargon _...'
S-1613	b'_ . . . \xee\x80\x81 𒈬 𒈨 𒌍'
T-1613	b'_... _the _cooks'
D-1613	b'_... _the _names'
S-426	b'_ . . . 𒂗 𒈗 𒈨 𒌍'
T-426	b'_... _lord _of _kings'
D-426	b'_... _lord _of _kings'
S-341	b'_ 𒄿 𒁀 𒅆 𒌋 . . .'
T-341	b'_there _are _10 _...'
D-341	b'_there _is _...'
S-722	b'_ . . . 𒀀 𒃻 𒁕 𒁕'
T-722	b'_I _shall _haul _...'
D-722	b'_... _of _the _blood'
S-2273	b'_ 𒅅 𒇻 𒌑 𒄣 . . .'
T-2273	b'_they _withheld _...'
D-2273	b'_they _run _away _...'
S-1283	b'_ . . . 𒂊 𒋫 𒇷 𒀀'
T-1283	b'_I _went _up _...'
D-1283	b'_... _have _gone'
S-2183	b'_ 𒄿 𒁀 𒀾 𒅆 . . .'
T-2183	b'_there _is _...'
D-2183	b'_there _is _...'
S-2099	b'_ . . . 𒇽 𒃲 𒈨 𒌍'
T-2099	b'_... _the _magnates'
D-2099	b'_... _the _magnates'
S-2075	b'_ 𒈠 𒀀 𒋳 𒈠 . . .'
T-2075	b'_If _... _,'
D-2075	b'_He _said : _"...'
S-719	b'_ . . . 𒀀 𒉺 𒅁 𒊏'
T-719	b'_I _have _written _...'
D-719	b'_... _I _wrote _to _him'
S-2046	b'_ 𒉌 𒋫 𒉺 𒀾 . . .'
T-2046	b'_we _performed _...'
D-2046	b'_we _shall _perform _...'
S-931	b'_ 𒐈 𒊩 𒌒 𒈠 𒀀 𒀀 𒋼'
T-931	b'_3 _Aramean _women ;'
D-931	b'_3 _female _women ;'
S-1835	b'_ 𒀸 𒊮 𒁉 𒐉 . . .'
T-1835	b'_... _for _4 _...'
D-1835	b'_in _4 _...'
S-585	b'_ 𒇻 𒌑 𒄿 𒈾 . . .'
T-585	b'_or _in _... _,'
D-585	b'_or _through _...'
S-1725	b'_ 𒉌 𒌓 𒈩 𒁹 . . .'
T-1725	b'_Seal _of _NN .'
D-1725	b'_Seal _of _... _,'
S-1905	b'_ 𒇻 𒆷 𒌑 𒁀 . . .'
T-1905	b'_let _him _not _...'
D-1905	b'_let _me _...'
S-1894	b'_ . . . 𒈗 . . .'
T-1894	b'_... _the _king _...'
D-1894	b'_... _the _king _...'
S-2037	b'_ . . . 𒀉 𒋫 𒀭 𒈾'
T-2037	b'_... _he _gave'
D-2037	b'_... _went'
S-1780	b'_ 𒅆 𒁹 𒃮 𒊑 . . .'
T-1780	b'_Witness _G abri -...'
D-1780	b'_Witness _Gabbaru , _...'
S-1285	b'_ . . . 𒀸 𒂍 𒊕 𒅍'
T-1285	b'_... _in _Esaggil .'
D-1285	b'_... _in _Esaggil'
S-1611	b'_ . . . 𒈗 . . .'
T-1611	b'_... _The _king _...'
D-1611	b'_... _the _king _...'
S-1520	b'_ 𒐊 𒌷 𒇹 𒀭 . . .'
T-1520	b'_5 _— _Arbela _...'
D-1520	b'_5 _( of ) _Arbela _...'
S-1469	b'_ 𒁹 𒀭 𒉺 𒋢 . . .'
T-1469	b'_Nabû - eriba _...'
D-1469	b'_Nabû - eriba _... _;'
S-2047	b'_ 𒀀 𒈾 𒁹 𒁉 . . .'
T-2047	b'_to _PN _...'
D-2047	b'_to _B ...'
S-1936	b'_ . . . 𒇻 𒄩 𒊍 𒋢'
T-1936	b'_... _let _them _remember'
D-1936	b'_... _let _him _be _removed'
S-2045	b'_ . . . 𒀀 𒈾 𒆪 𒁹'
T-2045	b'_... _I _one'
D-2045	b'_... _I _...'
S-2116	b'_ 𒌌 𒌅 𒌋 𒅗 . . .'
T-2116	b'_from _...'
D-2116	b'_from _...'
S-1515	b'_ 𒊓 𒈬 𒄷 𒋼 . . .'
T-1515	b'_mixed _...'
D-1515	b'_s s _... _;'
S-660	b'_ . . . 𒇷 𒅕 𒁲 𒅀'
T-660	b'_... _should _lead'
D-660	b'_... _let _me _come _...'
S-425	b'_ . . . 𒀀 𒈬 𒀭 𒃲'
T-425	b'_... _Ištar an'
D-425	b'_... _the _great _gods'
S-2203	b'_ 𒆳 𒉏 𒈠 𒆠 . . .'
T-2203	b'_Elam _...'
D-2203	b'_Elam _...'
S-823	b'_ 𒅆 𒁹 𒀀 𒆰 𒆷 𒀀 𒉡'
T-823	b'_Witness _Akkullanu .'
D-823	b'_Witness _Akkullanu .'
S-2003	b'_ . . . 𒄿 𒁷 𒌋 𒉌'
T-2003	b'_... _gave'
D-2003	b'_... _gave _to _me'
S-942	b'_ . . . 𒆍 𒀭 𒊏 𒆠'
T-942	b'_... _Babylon ;'
D-942	b'_... _Babylon'
S-1325	b'_ . . . 𒌑 𒆸 𒇻 𒉌'
T-1325	b'_... _kept'
D-1325	b'_... _let _them _be _brought'
S-668	b'_ 𒈠 𒀀 𒀀 𒀪 . . .'
T-668	b'_What _...'
D-668	b'_saying , _"...'
S-664	b'_ . . . 𒀲 𒆪 𒁷 𒉌'
T-664	b'_... _mules'
D-664	b'_... _mules'
S-674	b'_ . . . 𒀸 𒌋 𒅗 𒄭'
T-674	b'_... _as _regards'
D-674	b'_... _upon _it'
S-1978	b'_ . . . 𒀸 𒈾 𒄀 𒂊'
T-1978	b'_... _in _the _district'
D-1978	b'_... _in _the _district'
S-853	b'_ 𒅆 𒁹 𒀭 𒉺 . . .'
T-853	b'_Witness _Nabû -...'
D-853	b'_Witness _Nabû -...'
S-1746	b'_ . . . 𒌉 . . .'
T-1746	b'_... _son _...'
D-1746	b'_... _son _of _...'
S-1527	b'_ 𒁹 𒆪 𒁺 𒌑 . . .'
T-1527	b'_Kud û ,'
D-1527	b'_Kudurru _...'
S-1915	b'_ \xee\x80\x81 𒂊 𒈬 𒆥 . . .'
T-1915	b'_the _troops _...'
D-1915	b'_the _troops _...'
S-1818	b'_ 𒅆 𒁹 𒊓 𒆷 𒈠 𒌋 𒌋'
T-1818	b'_Witness _Salamanu .'
D-1818	b'_Witness _Salamanu , _ditto .'
S-1816	b'_ . . . 𒆳 𒀸 𒋩 𒆠'
T-1816	b'_... _of _Assyria'
D-1816	b'_... _Assyria'
S-2010	b'_ . . . 𒌍 . . .'
T-2010	b'_... _30 _...'
D-2010	b'_... _30 _...'
S-1003	b'_ 𒐈 𒌆 𒌨 𒆳 . . .'
T-1003	b'_3 _urnutu - garments _... _;'
D-1003	b'_3 _urnutu - garments _... _;'
S-1015	b'_ 𒁹 𒋢 𒌉 𒁕 . . .'
T-1015	b'_1 _necklace _...'
D-1015	b'_1 _necklace _... _;'
S-1448	b'_ . . . 𒁹 𒋢 𒇷 𒇷'
T-1448	b'_... _Sul ili'
D-1448	b'_... _Su ali ,'
S-1443	b'_ . . . 𒌉 . . .'
T-1443	b'_... _son _...'
D-1443	b'_... _son _of _...'
S-1105	b'_ . . . 𒁹 . . .'
T-1105	b'_1 _... _;'
D-1105	b'_... _NN'
S-1961	b'_ 𒇻 𒊏 𒄭 𒄑 . . .'
T-1961	b'_should _be _confident _...'
D-1961	b'_let _him _be _taken _out _...'
S-455	b'_ . . . 𒀉 𒋾 𒋾 𒄑'
T-455	b'_... _stood'
D-455	b'_... _with _...'
S-1690	b'_ 𒅆 𒁹 𒈾 𒈽 𒁕 𒁉 𒀀'
T-1690	b'_Witness _Našuh - dalâ .'
D-1690	b"_Witness _Našuh - da '' in ."
S-1573	b'_ . . . 𒌑 𒊺 𒇻 𒌋'
T-1573	b'_... _which _I _dedicated .'
D-1573	b'_... _let _them _be _brought'
S-1764	b'_ 𒅆 𒁹 𒄿 𒁲 𒄿 𒁮 𒃼'
T-1764	b'_Witness _Addî , _merchant .'
D-1764	b'_Witness _Addî , _merchant .'
S-1745	b'_ 𒅆 𒁹 𒄿 𒊓 𒈾 𒀀 𒀀'
T-1745	b'_Witness _Is an ayu .'
D-1745	b'_Witness _Is an ayu .'
S-1733	b'_ 𒅆 𒁹 𒁉 𒆷 . . .'
T-1733	b'_witness _B ila ... _,'
D-1733	b'_Witness _B ala ...'
S-1904	b'_ . . . 𒈠 𒀀 𒀠 𒋃'
T-1904	b'_... _" I _shall _go'
D-1904	b'_... _I _will _go'
S-1677	b'_ 𒅆 𒁹 𒀴 𒀭 𒊩 𒌆 𒆤'
T-1677	b'_Witness _Urdu - Mullissi .'
D-1677	b'_Witness _Urdu - Mullissi .'
S-2002	b'_ . . . 𒆷 𒀝 𒉡 𒊌'
T-2002	b'_... _I _did _not _seal'
D-2002	b'_... _I _said _to _him :'
S-1512	b'_ 𒀸 𒊮 𒈣 𒌍 . . .'
T-1512	b'_in _a _... _boat _...'
D-1512	b'_there _...'
S-1485	b'_ 𒁹 𒌋 𒌋 𒅆 𒇲 𒀀 𒉌'
T-1485	b'_Šarru - emuranni _— _ditto'
D-1485	b'_Šarru - emuranni ,'
S-1452	b'_ . . . 𒄿 𒁲 𒅀 𒀭'
T-1452	b'_... _he _will _judge ,'
D-1452	b'_... _with _me'
S-1829	b'_ 𒅆 𒁹 𒀭 𒉺 𒀖 𒀀 𒉌'
T-1829	b'_Witness _Nabû - remanni .'
D-1829	b'_Witness _Nabû - remanni .'
S-1111	b'_ 𒈫 𒄑 𒉢 𒃲 . . .'
T-1111	b'_2, _of _alabaster _... _;'
D-1111	b'_2 _Šamaš , _chief _... _;'
S-1938	b'_ . . . 𒁹 𒌋 𒊏 𒈪'
T-1938	b'_... _Adda - ram i'
D-1938	b'_... _Šarru - iqbi'
S-812	b'_ 𒆜 𒁍 𒃵 𒄯 𒋫 𒁷 𒉌'
T-812	b'_The _money _is _paid _completely .'
D-812	b'_The _money _is _paid _completely .'
S-517	b'_ 𒁁 𒃮 𒐖 𒌍 . . .'
T-517	b'_If _the _left _fiss ure _...'
D-517	b"_The _breast _of _the _' finger ' _..."
S-961	b'_ 𒁹 𒄊 𒈫 𒌋 𒐊 𒇽 𒈬'
T-961	b'_Šep - Issar , _cook ;'
D-961	b'_Šep - Issar , _cook ;'
S-956	b'_ 𒁹 𒀖 𒀀 𒉌 𒌋 𒇽 𒑳'
T-956	b'_Remanni - Adad , _ditto ;'
D-956	b'_Remanni - Adad , _ditto ;'
S-827	b'_ . . . 𒂍 𒊑 𒉿 𒋼'
T-827	b'_... _house , _a _bar n'
D-827	b'_... _the _temple _...'
S-1077	b'_ 𒐈 𒋢 𒇻 𒃶 𒊺 𒄑 𒉌'
T-1077	b'_3 _bags _of _sesame ;'
D-1077	b'_3 _bags _of _sesame ;'
S-645	b'_ 𒈗 𒁁 𒉌 𒄿 . . .'
T-645	b'_The _king , _my _lord _...'
D-645	b'_the _king , _my _lord , _...'
S-2111	b'_ . . . 𒄿 𒉼 𒉡 𒌑'
T-2111	b'_... _they _are _building _...'
D-2111	b'_... _they _are _...'
S-2453	b'_ 𒀀 𒈾 𒋀 𒐊 . . .'
T-2453	b'_“ to _my _brother _...'
D-2453	b'_to _my _brother _...'
S-2177	b'_ 𒃻 𒁹 𒆰 𒅀 . . .'
T-2177	b'_of _Z eri ya _...'
D-2177	b'_of _Zer -...'
S-2150	b'_ 𒇽 𒋡 𒀜 𒁷 . . .'
T-2150	b'_the _wood cut ter _...'
D-2150	b"_the _' hand ' _of _..."
S-1229	b'_ 𒊭 𒁹 𒀭 𒉺 𒈬 𒊺 𒍢'
T-1229	b'_From _Nabû - mušeṣi .'
D-1229	b'_From _Nabû - mušeṣi .'
S-1969	b'_ . . . 𒈗 . . .'
T-1969	b'_... _the _king _...'
D-1969	b'_... _the _king _...'
S-1103	b'_ 𒐊 𒉌 𒌓 𒄯 𒈨 𒌍 o'
T-1103	b'_5 _gr ind stones ,'
D-1103	b'_5 _( items ):'
S-2299	b'_ . . . 𒀯 𒊕 𒈨 𒃻'
T-2299	b'_... _ J upiter'
D-2299	b'_... _ J upiter _...'
S-2216	b'_ 𒅇 𒀉 𒋾 𒅗 . . .'
T-2216	b'_and _with _you _...'
D-2216	b'_and _with _you _...'
S-2452	b'_ 𒀖 𒁲 𒉡 𒆪 . . .'
T-2452	b'_let _them _give _...'
D-2452	b'_let _them _give _...'
S-2428	b'_ 𒀸 𒁀 𒁲 𒋗 . . .'
T-2428	b'_In _the _evening _...'
D-2428	b'_there _is _a _...'
S-2375	b'_ 𒄩 𒊏 𒈠 𒈠 . . .'
T-2375	b'_Later _on , _...'
D-2375	b'_Later _and _...'
S-2544	b'_ 𒁹 𒀭 𒈦 𒈦 𒈬 𒁮 𒅅'
T-2544	b'_Nergal - mudammiq ,'
D-2544	b'_Nergal - ilaya .'
S-2293	b'_ . . . 𒄀 𒂇 𒆳 𒆳'
T-2293	b'_... _all _the _lands'
D-2293	b'_x _Cimmerian _horses ,'
S-729	b'_ 𒅆 𒁹 𒀀 𒀀 𒉽 𒈨 𒌍'
T-729	b'_Witness _Aya - ahhe .'
D-729	b'_Witness _Aya - ahhe .'
S-2208	b'_ . . . 𒁹 𒀭 𒌍 𒂦'
T-2208	b'_... _Sîn - duri'
D-2208	b'_... _Sin - duri'
S-2100	b'_ 𒆷 𒀀 𒅋 𒇷 . . .'
T-2100	b'_did _not _come _...'
D-2100	b'_did _not _go _...'
S-2084	b'_ 𒄿 𒈾 𒍮 𒊒 . . .'
T-2084	b'_they _are _guarding _...'
D-2084	b'_they _are _bringing _out _...'
S-2473	b'_ 𒁹 𒁺 𒋫 𒉡 . . .'
T-2473	b'_D ut anu _...'
D-2473	b'_D ut anu _...'
S-2035	b'_ . . . 𒌓 𒈬 𒄭 𒂵'
T-2035	b'_... _an _auspicious _day'
D-2035	b'_... _the _day'
S-483	b'_ 𒁁 𒀸 𒄑 𒊑 . . .'
T-483	b'_In _the _is ru _...'
D-483	b"_The _' base _of _the _throne ' _is _..."
S-1008	b'_ 𒌋 𒊓 𒇷 𒆳 𒊩 𒈨 𒌍'
T-1008	b'_10 _baskets _of _leeks ;'
D-1008	b'_10 _baskets _of _leeks ;'
S-999	b'_ . . . 𒄘 𒌷 𒆕 𒍪'
T-999	b'_x _talents , _Kilizi ;'
D-999	b'_x _talents , _Calah ;'
S-1035	b'_ 𒌋 𒌒 𒊓 𒀀 𒋼 𒃮 𒆳'
T-1035	b'_10, _central _st ables ;'
D-1035	b'_10 _ditto _of _leeks ;'
S-1020	b'_ 𒐈 𒈠 𒋡 𒄭 . . .'
T-1020	b'_3 _gowns _ditto _... _;'
D-1020	b'_3 _gowns _... _;'
S-1014	b'_ . . . 𒈨 𒌍 𒆬 𒄀'
T-1014	b'_... _s _of _gold ;'
D-1014	b'_... _s _of _gold'
S-1067	b'_ 𒐉 𒈨 𒃻 𒋡 𒁺 𒌓 o'
T-1067	b'_40 _spiced - loaves ;'
D-1067	b"_4 _' litres ' _of _spiced _bread ;"
S-1007	b'_ . . . 𒊓 𒇷 𒌑 𒋧'
T-1007	b'_x _baskets _of _garlic ;'
D-1007	b'_... _he _should _drink'
S-789	b'_ 𒅆 𒁹 𒀴 𒉽 𒈨 𒌍 𒋙'
T-789	b'_Witness _Urda - ahhešu .'
D-789	b'_Witness _Urdu - ahhešu .'
S-984	b'_ 𒁹 𒍠 𒌒 𒉌 𒍠 𒌒 𒉌'
T-984	b'_1 _prayer _bowl _ditto ;'
D-984	b'_1 _prayer _bowl _ditto ;'
S-940	b'_ 𒉽 𒐕 𒌋 𒌋 . . .'
T-940	b'_total , _80 _shekels .'
D-940	b'_in _all , _70 ; _...'
S-790	b'_ 𒅆 𒁹 . . . 𒀀 𒁀'
T-790	b'_Witness _NN , _scribe .'
D-790	b'_Witness _... _, _scribe .'
S-632	b'_ 𒀉 𒋫 𒄩 𒅈 . . .'
T-632	b'_received _...'
D-632	b'_went _...'
S-2397	b'_ . . . 𒀭 𒀀 𒉏'
T-2397	b'_... _the _house _of _Anu'
D-2397	b'_... _Anu'
S-2436	b'_ 𒀭 𒈨 𒌍 𒊭 𒌷 𒀏'
T-2436	b'_the _gods _of _Nineveh .'
D-2436	b'_the _gods _of _Nineveh .'
S-2508	b'_ 𒈭 𒋳 𒈠 . . .'
T-2508	b'_you _have _under stood _...'
D-2508	b'_There _are _...'
S-1687	b'_ 𒅆 𒁹 𒂟 𒀭 𒃻 𒈦'
T-1687	b'_Witness _Nur - Šamaš .'
D-1687	b'_Witness _Nur - Šamaš .'
S-1623	b'_ 𒌨 𒋢 𒌓 . . .'
T-1623	b'_the _mag az ine _...'
D-1623	b'_the _day _...'
S-1137	b'_ 𒐉 𒆳 𒄀 𒄷 𒈨 𒌍'
T-1137	b'_4 _g ees e ,'
D-1137	b'_4 _goose :'
S-2449	b'_ . . . 𒋫 𒍝 𒄯'
T-2449	b'_You _sing , _“... _”'
D-2449	b'_You _sing , _“... _”'
S-1011	b'_ 𒐊 𒊓 𒀊 𒇻 𒍇 𒈨'
T-1011	b'_5 _small _v ases ;'
D-1011	b'_5 _baskets _of _( mixed ) _kernels .'
S-2550	b'_ 𒁹 𒅆 𒀸 𒋩 𒆷 𒄯'
T-2550	b'_Bel - les her ,'
D-2550	b'_Pan - Ashur - lamur ,'
S-562	b'_ . . . 𒌋 𒌉 𒋾'
T-562	b"_... _the _small _' finger .'"
D-562	b'_... _the _crown _prince'
S-730	b'_ 𒅆 𒁹 𒈨 𒇷 𒍝 𒍝'
T-730	b'_Witness _M ele z aza .'
D-730	b'_Witness _Me zanu .'
S-968	b'_ . . . 𒈦 𒈦 𒌓'
T-968	b"_x , _exorcists ' _lore ,"
D-968	b'_... _a _exorcist'
S-1121	b'_ 𒆠 𒄑 𒁍 𒃻 𒈨 𒌍'
T-1121	b'_O ff er ing _of _bread'
D-1121	b'_ J ust _as _the _gods .'
S-1401	b'_ . . . 𒆳 𒌍 𒃻'
T-1401	b'_... _: _Mount _Sin j ar'
D-1401	b'_... _the _country'
S-1474	b'_ 𒊩 𒌨 𒆤 𒌓 𒀜 𒉽'
T-1474	b'_Urkittu - abu - uṣ ri'
D-1474	b'_Urkittu - abu - uṣur ,'
S-1093	b'_ 𒀀 𒈾 𒋗 . . .'
T-1093	b'_into _the _charge _of _...'
D-1093	b'_to _...'
S-2029	b'_ 𒄿 𒅗 𒀫 . . .'
T-2029	b'_they _used _to _kn it _...'
D-2029	b'_on _...'
S-743	b'_ 𒅆 𒁹 𒀖 𒀀 𒉌 𒀭'
T-743	b'_Witness _Remanni - ilu .'
D-743	b'_Witness _Remanni - ilu .'
S-799	b'_ 𒅆 𒁹 𒀭 𒉺 𒊺 𒍦'
T-799	b'_Witness _Nabû - šezib .'
D-799	b'_Witness _Nabû - šezib .'
S-2543	b'_ 𒁹 𒀭 𒅎 𒀖 𒀀 𒉌'
T-2543	b'_Adad - remanni .'
D-2543	b'_Adad - remanni ,'
S-2545	b'_ 𒁹 𒌋 𒄥 𒀭 𒀀 𒀀'
T-2545	b'_Nergal - ilaya ,'
D-2545	b'_Nergal - dan ,'
S-186	b'_ 𒁹 𒀭 𒄑 𒉢 𒈬 𒄀'
T-186	b'_Šamaš - šuma - ukīn'
D-186	b'_Šamaš - šumu - ukin ,'
S-553	b'_ . . . 𒉿 𒆤 𒋾'
T-553	b'_... _Check - up ...'
D-553	b'_... _Check - courses'
S-732	b'_ 𒅆 𒁹 𒀭 𒌋 𒐊 𒂦'
T-732	b'_Witness _Issar - duri .'
D-732	b'_Witness _Issar - duri .'
S-735	b'_ 𒅆 𒁹 𒀴 𒀭 𒌋 𒐊'
T-735	b'_Witness _Urda - Issar .'
D-735	b'_Witness _Urdu - Issar .'
S-937	b'_ 𒐉 𒈨 \xee\x80\x81 𒈬 𒈨 𒌍'
T-937	b'_4 00, _the _cooks ;'
D-937	b'_4 00, _the _cooks ;'
S-924	b'_ 𒐍 𒈠 𒁹 . . .'
T-924	b'_8 _minas , _NN _...'
D-924	b'_8 _minas _... _;'
S-883	b'_ 𒅆 𒁹 𒆰 𒀭 𒌋 𒐊'
T-883	b'_Witness _Zar - Issar .'
D-883	b'_Witness _Zar - Issar .'
S-899	b'_ 𒅆 𒁹 𒁼 . . .'
T-899	b'_Witness _Ubru -... _, _...'
D-899	b'_Witness _Ubru -...'
S-905	b'_ 𒅆 𒁹 𒋛 𒈠 𒋾 𒀪'
T-905	b"_Witness _Se '- mati '."
D-905	b"_Witness _Se '- m iti ."
S-906	b'_ 𒐉 𒀲 𒊺 𒉻 𒈨 𒌍'
T-906	b'_4 _homers _of _barley _—'
D-906	b'_4 _homers _of _barley ;'
S-908	b'_ 𒅆 𒁹 𒀭 𒉺 𒋾 𒆷'
T-908	b'_Witness _Nabû - uballiṭ .'
D-908	b'_Witness _Nabû - uballiṭ .'
S-910	b'_ 𒅆 𒁹 𒌒 𒍣 𒂊 𒍪'
T-910	b'_Witness _Ar ze zu .'
D-910	b'_Witness _Arzuhina .'
S-1772	b'_ 𒁉 𒁍 𒂵 𒄯 𒋧 𒉌'
T-1772	b'_The _money _is _completely _paid .'
D-1772	b'_The _money _is _paid _completely .'
S-2527	b'_ 𒀠 𒆷 𒅗 . . .'
T-2527	b'_I _come _... _,'
D-2527	b'_I _shall _come _...'
S-1037	b'_ 𒁹 𒊩 𒆏 𒋫 𒀀 𒀀'
T-1037	b'_1 _ditto , _the _woman _Kab t aya ;'
D-1037	b'_1, _the _woman _D at â ;'
S-1177	b'_ 𒈗 𒆳 𒆳 𒇻 𒁕 𒊑'
T-1177	b'_May _the _king _of _all _lands _be _everlasting !'
D-1177	b'_The _king _of _all _lands _be _everlasting !'
S-2095	b'_ . . . 𒇽 𒌉 𒆗'
T-2095	b'_... _the _commander - in - chief'
D-2095	b'_... _the _commander - in - chief'
S-2321	b'_ . . . 𒌑 𒀠 𒆥'
T-2321	b'_... _I _did _not ? _buy _...'
D-2321	b'_... _I _surrounded'
S-2085	b'_ . . . 𒀀 𒍮 𒁺'
T-2085	b'_... _the _a ṣ ū du - <<unk>>'
D-2085	b'_... _they _go _out'
S-524	b'_ 𒁁 𒐖 𒌍 𒍢 𒍝 𒅂'
T-524	b'_The _left _of _the _gall _bladder _is _attached .'
D-524	b'_The _left _of _the _gall _bladder _is _attached .'
S-936	b'_ 𒐈 𒈨 \xee\x80\x81 𒊭 𒂍 𒄊'
T-936	b'_300 , _the _mule - house - men ;'
D-936	b'_300 , _the _domestics ;'
S-1021	b'_ 𒐐 𒐈 𒍠 . . .'
T-1021	b'_53 _ditto _ditto _( with ) _front _... _;'
D-1021	b'_53 _... _;'
S-1825	b'_ 𒅆 𒁹 𒆳 𒀭 𒀀 𒀀'
T-1825	b"_Witness _Kur - ila ' i ."
D-1825	b"_Witness _Kur - ila ' i ."
S-1739	b'_ 𒅆 𒁹 𒀭 𒅎 𒀀 𒀸'
T-1739	b'_Witness _Adad - aplu - iddina .'
D-1739	b'_Witness _Adad - aplu .'
S-1181	b'_ 𒈗 𒆳 𒆳 𒇻 𒁕 𒊑'
T-1181	b'_May _the _king _of _all _lands _be _everlasting !'
D-1181	b'_The _king _of _all _lands _be _everlasting !'
S-286	b'_ 𒈗 𒀭 𒌒 𒁕 𒇹 𒁀'
T-286	b'_king _of _the _four _quarters _( of _the _world ),'
D-286	b'_May _the _king , _my _lord , _give _me !'
S-615	b'_ 𒁁 𒊮 𒆸 𒆸 𒌋 𒐉'
T-615	b'_The _coils _of _the _colon _are _14 _in _number .'
D-615	b'_The _coils _of _the _colon _are _14 _in _number .'
S-1228	b'_ 𒀭 𒉌 𒌑 𒀀 𒄭 𒌑'
T-1228	b'_This _( om en ) _is _ext ran eous .'
D-1228	b'_This _...'
S-2541	b'_ 𒁹 𒃻 𒀭 𒈠 𒁮 𒋡'
T-2541	b'_Sh a - il im a - dam qa .'
D-2541	b'_Ša - il qa ,'
S-1859	b'_ 𒀸 𒁲 𒉌 𒋙 𒉡 𒋾'
T-1859	b'_( He _shall _contest ) _in _his _lawsuit _and _not _succeed .'
D-1859	b'_in _their _lawsuit _...'
S-1917	b'_ . . . 𒈗 𒁁 𒉌'
T-1917	b'_... _the _king , _my _lord ,'
D-1917	b'_... _the _king , _my _lord ,'
S-2330	b'_ 𒈗 𒁁 𒉌 . . .'
T-2330	b'_the _king , _my _lord _...'
D-2330	b'_the _king , _my _lord , _...'
S-1056	b'_ 𒈫 𒃻 𒅗 𒈠 𒈾 𒋼'
T-1056	b'_2 _k am ānu - cakes ;'
D-1056	b'_2 _( t k ts _of ) _lam s ;'
S-1112	b'_ 𒈫 𒆳 𒉡 . . .'
T-1112	b'_2 _of _he mat ite _... _;'
D-1112	b'_2 _... _;'
S-395	b'_ 𒌅 𒃻 𒀾 𒌋 𒌋 𒉌'
T-395	b'_and _bring _it _to _my _attention .'
D-395	b'_From _which _I _wrote ,'
S-423	b'_ 𒄑 𒉏 𒋠 𒍚 𒃮 𒋙'
T-423	b'_The _hair _of _his _breast _is _...'
D-423	b"_The _upper _side _of _the _' finger ' _is _split ."
S-548	b'_ 𒁁 𒆕 𒍠 𒂵 𒂊 𒁉'
T-548	b'_The _breast - bone _is _thick _...'
D-548	b'_The _breast - bone _is _thick .'
S-758	b'_ 𒅆 𒁹 𒀭 𒌋 𒐊 𒄿'
T-758	b"_Witness _Issar - na ' id ."
D-758	b"_Witness _Issar - na ' id ."
S-921	b'_ 𒁹 𒀭 𒉺 𒊕 𒄿 𒅆'
T-921	b'_Nabû - re šu - išši ;'
D-921	b'_Nabû - reši - išši .'
S-1050	b'_ 𒂁 𒋡 𒍠 𒄭 𒄿 𒁲'
T-1050	b'_a _cup _of _fig - beer ;'
D-1050	b'_A _cup _of _fig - beer ;'
S-370	b'_ 𒀀 𒈾 𒈗 𒁁 𒉌 𒅀'
T-370	b'_To _the _king , _my _lord :'
D-370	b'_To _the _king , _my _lord :'
S-1713	b'_ 𒅆 𒁹 𒀭 𒀝 𒀀 𒀸'
T-1713	b'_Witness _Nabû - aplu - iddina .'
D-1713	b'_Witness _Nabû - aplu - iddina .'
S-1125	b'_ 𒁹 𒆲 𒋛 𒀀 𒀀 𒊺'
T-1125	b'_1 _k und ir ašš u ,'
D-1125	b'_1 _ditto _of _red _grain ;'
S-1338	b'_ 𒃻 𒁶 𒁶 𒈠 𒈨 𒌍'
T-1338	b'_phy si ogn om ic _omens ;'
D-1338	b'_( Property ) _of _earth , _...'
S-1426	b'_ . . . 𒇻 𒈨 𒌍'
T-1426	b'_NN , _ditto : _x _sheep ;'
D-1426	b'_... _sheep'
S-1644	b'_ 𒉽 𒐈 𒌷 𒌀 𒇷 𒂊'
T-1644	b'_a _total _of _3 _from _Tillê _—'
D-1644	b'_total _3: _town _of _Tillê .'
S-1672	b'_ 𒅆 𒁹 𒀭 𒉺 𒆠 𒅀'
T-1672	b"_Witness _Nabû - isse ' a ."
D-1672	b"_Witness _Nabû - isse ' a ."
S-1702	b'_ 𒅆 𒁹 𒅀 𒆠 𒋾 𒂊'
T-1702	b'_Witness _Aya - kettu - iqbi .'
D-1702	b'_Witness _Y il - iqbi .'
S-2495	b'_ 𒄿 𒋆 𒈨 . . .'
T-2495	b'_he _will _hear _...'
D-2495	b'_will _hear _...'
S-2371	b'_ 𒇽 𒃲 𒁉 𒈜 𒇽 𒃲 𒁉 𒈜 . . .'
T-2371	b'_The _chief _cupbearer _...'
D-2371	b'_chief _cupbearer _...'
S-2188	b'_ . . . 𒉡 𒉌 𒀉 𒋫 𒅆 . . .'
T-2188	b'_... _we _fetched _...'
D-2188	b'_... _we _have _...'
S-2153	b'_ 𒀀 𒈾 𒁹 𒆷 𒀭 𒊺 𒂊 𒇽 . . .'
T-2153	b'_for _Lanšê , _the _...'
D-2153	b'_to _La - š ê , _...'
S-2038	b'_ . . . 𒇷 𒅎 𒈠 𒊭 𒁹 𒈝 𒁀 𒊕'
T-2038	b'_... _of _Humb ari š'
D-2038	b'_... _of _Humb ab _ Ṭ ab _ Ṭ ab bi'
S-1992	b'_ . . . 𒈠 𒆷 𒋼 𒉺 𒀾 . . .'
T-1992	b'_... _you _do _not _...'
D-1992	b'_... _I _will _do _...'
S-1945	b'_ . . . 𒌷 𒁲 𒂊 𒊑 𒅋 . . .'
T-1945	b'_... _to _Der _goes _...'
D-1945	b'_... _Der _...'
S-1895	b'_ . . . 𒈨 𒊑 𒌨 𒀭 𒉌 . . .'
T-1895	b'_... _you _came _...'
D-1895	b'_... _who _went _...'
S-1203	b'_ . . . 𒇽 𒀀 𒊏 𒋢 𒌑 . . .'
T-1203	b'_... _the _Ara ean _...'
D-1203	b'_... _the _Arameans _...'
S-639	b'_ 𒆳 𒊒 𒊑 𒀀 𒀀 𒋫 𒈫 \xee\x80\x81 . . .'
T-639	b'_A _Šubrian _with _two _...'
D-639	b'_The _Šubrian _and _the _Šubrian _...'
S-2387	b'_ . . . 𒌑 𒊓 𒅈 𒆠 𒁍 . . .'
T-2387	b'_... _they _mounted _...'
D-2387	b'_... _I _made _...'
S-333	b'_ . . . 𒋫 𒌑 𒀀 𒉌 𒋙 . . .'
T-333	b'_... _you _listen _to _him _...'
D-333	b'_... _with _him _...'
S-2336	b'_ . . . 𒁷 𒌁 𒆠 𒌋 𒁈 𒉺 𒇻 𒆠'
T-2336	b'_... _Babylon _and _Borsippa'
D-2336	b'_... _Babylon _and _Borsippa'
S-458	b'_ 𒋫 𒀜 𒋫 𒊑 𒋃 𒀸 𒌋 𒅗 . . .'
T-458	b'_You _used _to _wonder _about _...'
D-458	b'_you _went _to _...'
S-2000	b'_ . . . 𒋬 𒆳 𒉏 𒈠 𒆠 . . .'
T-2000	b'_... _from _Elam _...'
D-2000	b'_... _from _Elam _...'
S-1911	b'_ 𒀀 𒈾 𒁹 𒄴 𒄭 𒃻 𒀀 𒀀 . . .'
T-1911	b'_to _Ahhe šaya _...'
D-1911	b'_to _Ah â , _...'
S-1629	b'_ 𒌋 𒐌 𒀲 𒆳 𒊏 𒈨 𒌍 𒊭 𒁁 𒄬 𒇷'
T-1629	b'_17 _cavalry _mounts ,'
D-1629	b'_17 _cavalry _mounts :'
S-651	b'_ . . . 𒆳 𒈨 𒌍 𒋙 𒉡 . . .'
T-651	b'_... _their _countries _...'
D-651	b'_... _their _lands _...'
S-1948	b'_ . . . 𒌑 \xee\x80\x81 𒉆 𒈨 𒌍 . . .'
T-1948	b'_... _governors _...'
D-1948	b'_... _the _governors _...'
S-1944	b'_ 𒄿 𒁀 𒀾 𒅆 𒁹 𒂗 𒋙 𒉡 . . .'
T-1944	b'_certainly _Belšunu _...'
D-1944	b'_there _is _...'
S-1900	b'_ 𒀀 . . . 𒅅 𒁍 𒌋 𒉌 . . .'
T-1900	b'_said _to _...'
D-1900	b'_... _said _...'
S-484	b'_ 𒂊 𒍦 𒃻 . . . 𒋢 𒅁 . . .'
T-484	b'_Disregard _that _...'
D-484	b'_Disregard _that _...'
S-1456	b'_ . . . 𒁹 . . . 𒀭 𒈾 𒈾 𒀀'
T-1456	b'_... _— _Urda - Nanaya'
D-1456	b'_... _- ana - Nanaya'
S-708	b'_ 𒈠 𒀀 𒉺 . . . 𒀀 𒈾 . . .'
T-708	b'_He _said : _"... _to _... _;'
D-708	b'_... _to _...'
S-2310	b'_ . . . 𒀭 𒂗 𒌋 𒀭 𒀝 . . .'
T-2310	b'_... _Bel _and _Nabû _...'
D-2310	b'_... _Bel _and _Nabû _...'
S-1952	b'_ . . . 𒁹 𒀭 𒅀 𒁕 𒀪 . . .'
T-1952	b"_... _Il - yada ' _..."
D-1952	b"_... _Il - yada ' _..."
S-1887	b'_ 𒌦 𒈨 𒌍 𒊭 𒁹 𒆲 𒀀 𒀀 . . .'
T-1887	b'_the _people _of _K unaya _...'
D-1887	b'_the _people _of _K unaya _...'
S-629	b'_ . . . 𒆷 𒉡 𒌑 𒁕 𒊭 . . .'
T-629	b"_... _we _don ' t _know _..."
D-629	b'_... _who _do _not _know _...'
S-339	b'_ . . . 𒂊 𒈥 𒀀 𒉌 𒃻 . . .'
T-339	b'_... _will _see , _h ither _...'
D-339	b'_... _all _of _...'
S-2511	b'_ . . . 𒅋 𒋃 𒀭 𒉡 𒊑 . . .'
T-2511	b'_he _goes _... _Now _then _...'
D-2511	b'_... _goes _...'
S-2398	b'_ . . . 𒈨 𒌍 𒁁 𒉿 . . . 𒀭'
T-2398	b'_... _s , _opening _the _ear'
D-2398	b'_... _s _...'
S-2098	b'_ 𒀸 𒌋 𒅗 𒄭 𒅀 𒊺 𒁉 𒆷 . . .'
T-2098	b'_send _... _to _me ! _...'
D-2098	b'_Concerning _me _...'
S-2097	b'_ . . . 𒀀 𒌑 𒊭 𒆪 . . . 𒋙'
T-2097	b'_PN , _a _... _maker _—'
D-2097	b'_... _which _I _...'
S-2054	b'_ . . . 𒀀 𒀸 𒊮 𒁉 𒋙 𒉡 𒈾 𒍝'
T-2054	b'_... _of _them _is _bringing _...'
D-2054	b'_... _in _their _midst'
S-2023	b'_ . . . 𒀸 𒉺 𒉌 𒋙 𒇻 𒆷 𒅋 𒋃'
T-2023	b'_He _should _not _go _before _him'
D-2023	b'_... _they _will _go _to _his _presence'
S-656	b'_ . . . \xee\x80\x81 𒄥 𒁍 𒋾 𒊭 . . .'
T-656	b'_... _the _royal _bodyguard _who _...'
D-656	b'_... _the _royal _bodyguard _...'
S-800	b'_ 𒅆 𒁹 𒈾 𒄩 𒊏 𒀀 𒌑 𒇽 . . .'
T-800	b'_Witness _Nah ar au , _...'
D-800	b'_Witness _Nanaya , _...'
S-1558	b'_ . . . 𒂗 𒌦 𒈨 𒌍 𒋙 . . .'
T-1558	b'_NN _and _his _people , _...'
D-1558	b'_... _, _NN _and _his _people ,'
S-1586	b'_ . . . 𒐐 𒆕 𒋾 𒀭 𒁇 𒈨 𒌍 o'
T-1586	b'_... _50 _iron _arrow head s'
D-1586	b'_... _50 _arrows _...'
S-877	b'_ . . . 𒁹 𒌋 𒌋 𒉡 𒁶 𒉽 𒈨 𒌍'
T-877	b'_... _Mannu - ki - ahhe'
D-877	b'_... _Mannu - ki - ahhe'
S-915	b'_ 𒋬 . . . 𒄃 𒌋 𒉌 . . . 𒈠'
T-915	b'_... _Whoever _breaks _the _agreement _...'
D-915	b'_from / with _...'
S-1250	b'_ 𒁹 𒀭 𒀸 𒁁 𒀸 𒀭 𒌓 𒋙 𒀀 𒅕 𒁉'
T-1250	b'_Venus _set _in _the _west .'
D-1250	b'_If _Venus _becomes _visible _in _the _west :'
S-1802	b'_ 𒅆 𒁹 𒈬 𒈾 𒁉 𒋾 𒅆 𒁹 . . .'
T-1802	b'_Witness _Munnabitu . _Witness _NN .'
D-1802	b'_Witness _Munnabitu . _Witness _NN .'
S-1782	b'_ 𒉌 𒌓 𒈩 𒁹 𒀭 𒍂 𒇽 𒄭 𒀖 𒀀 𒉌'
T-1782	b'_Seal _of _Asalluhi - remanni ,'
D-1782	b'_Seal _of _Asalluhi - ili , _owner _of _the _man ,'
S-1599	b'_ 𒀭 𒍝 𒂷 𒂷 𒌋 𒀭 𒁀 𒌑 . . .'
T-1599	b'_Zababa _and _Babu _... _orchards .'
D-1599	b'_Zababa _and _Babu _...'
S-1697	b'_ 𒅆 𒁹 𒁁 𒀀 𒂉 \xee\x80\x81 𒊺 𒆗 𒉺 𒀀 𒀀'
T-1697	b'_Witness _Met aku , _architect .'
D-1697	b'_Witness _Šumma - Ea , _architect .'
S-1136	b'_ . . . 𒌓 𒉌 𒈨 𒌍 . . .'
T-1136	b'_... _of _oil _... _;'
D-1136	b'_... _stone _...'
S-1226	b'_ . . . 𒈠 𒁓 𒊒 𒊻 . . .'
T-1226	b'_... _and _is _decided _...'
D-1226	b'_... _wrote _to _...'
S-992	b'_ . . . 𒈨 𒌍 𒄀 𒉡 . . .'
T-992	b'_... _regular _... _s ;'
D-992	b'_... _s _...'
S-1528	b'_ . . . 𒋢 \xee\x80\x81 𒉺 𒇻 . . .'
T-1528	b'_... _su , _shepherd _...'
D-1528	b'_... _the _shepherds _...'
S-1606	b'_ . . . 𒂍 𒃲 𒌋 𒌆 . . .'
T-1606	b'_... _work _in _the _palace'
D-1606	b'_... _the _palace _...'
S-1110	b'_ 𒁹 𒌓 𒂵 𒉡 𒌑 𒉡 𒌫 𒈠 𒈨 𒌍'
T-1110	b'_1 _spr ay _of _pomegranates'
D-1110	b'_1 _spr ay _of _pomegranates ;'
S-1860	b'_ 𒀸 𒌨 𒆧 𒀸 𒈠 𒋼 𒈠 . . .'
T-1860	b'_Whoever _at _any _time _...'
D-1860	b'_in _the _future , _at _any _time _...'
S-922	b'_ 𒁹 𒁲 𒈬 . . . 𒇽 . . .'
T-922	b'_Šulmu -... _, _... _;'
D-922	b'_Šulmu -... _, _... _;'
S-647	b'_ 𒐈 𒅆 𒄑 𒋙 𒀀 𒈨 𒌍 . . .'
T-647	b'_3,000 _door - beams _...'
D-647	b'_3,000 _... _;'
S-570	b'_ . . . 𒈨 𒌍 𒇻 𒌑 𒄿 𒈾 𒃾'
T-570	b'_... _or _in _wine ,'
D-570	b'_... _s _...'
S-480	b'_ 𒁁 𒈩 𒈨 𒌍 𒇲 𒈨 𒌍 . . .'
T-480	b'_The _vertebrae _are _recessed _...'
D-480	b'_The _vertebrae _are _recessed _...'
S-456	b'_ . . . 𒃻 𒆳 𒄣 𒊺 . . .'
T-456	b'_... _sweet _bread , _...'
D-456	b'_... _of _Que _...'
S-2467	b'_ . . . 𒌑 𒁀 𒀪 𒈠 . . .'
T-2467	b'_... _seek _and _...'
D-2467	b"_... _Ba ' s _..."
S-2431	b'_ . . . 𒉌 𒄑 𒄭 𒂵 . . .'
T-2431	b'_... _sweet _oil _...'
D-2431	b'_... _oil _...'
S-2327	b'_ 𒈨 𒈨 𒉌 𒈠 𒀸 𒊮 𒁉 . . .'
T-2327	b'_No thing _in _...'
D-2327	b'_anything _there _is _in _...'
S-1631	b'_ . . . 𒀲 𒆪 𒁷 𒊭 𒌷 𒇹 𒀭'
T-1631	b'_x _mules _from _Arbela :'
D-1631	b'_x _mules _from _Arbela ;'
S-2285	b'_ 𒅇 𒇽 𒁷 𒌁 𒆠 𒈨 𒌍 . . .'
T-2285	b'_and _the _Babylonians _...'
D-2285	b'_and _the _Babylonians _...'
S-1910	b'_ . . . 𒌷 𒄿 𒊓 𒈾 . . .'
T-1910	b'_... _the _town _Isana _...'
D-1910	b'_... _Isana _...'
S-1153	b'_ 𒁹 𒀯 𒀸 𒁁 𒀸 𒀭 𒌓 𒋙 𒀀 𒉐'
T-1153	b'_Venus _disappeared _in _the _west .'
D-1153	b'_If _Venus _becomes _visible _in _the _west :'
S-1150	b'_ . . . 𒆳 𒈥 𒌅 𒆠 𒄿 𒁉 𒆳'
T-1150	b'_... _will _reach _the _Westland .'
D-1150	b'_... _will _conquer _the _Westland .'
S-2086	b'_ . . . 𒀪 𒅗 𒄑 𒋛 . . .'
T-2086	b'_... _with _...'
D-2086	b'_... _your _...'
S-2126	b'_ . . . 𒈠 𒀉 𒋾 𒋙 . . .'
T-2126	b'_... _and _... _with _him _...'
D-2126	b'_... _with _him _...'
S-1997	b'_ 𒀸 𒆳 𒋛 𒅔 𒄀 𒁍 𒋾 . . .'
T-1997	b'_in _S ing ib utu _...'
D-1997	b'_in _the _land _of _the _land _...'
S-1880	b'_ 𒊭 𒁹 𒅆 𒈫 𒈨 𒌍 𒀭 . . .'
T-1880	b'_of _En i - il _...'
D-1880	b'_From _Šep - ilani _...'
S-1857	b'_ 𒅆 𒁹 𒌋 𒌋 𒄿 𒅆 𒁹 . . .'
T-1857	b'_Witness _Dadî . _Witness _NN .'
D-1857	b"_Witness _Šarru - na ' id . _Witness _NN ."
S-1436	b'_ . . . 𒂆 𒈨 𒌍 𒆬 𒌓 𒋙 𒉡'
T-1436	b'_... _shekels , _their _silver .'
D-1436	b'_... _shekels _of _silver'
S-2157	b'_ . . . 𒌝 𒈠 𒈨 𒋾 . . .'
T-2157	b'_... _, _saying : _"...'
D-2157	b'_... _saying : _"...'
S-2167	b'_ 𒀀 𒈾 𒌋 𒅗 𒍝 𒁀 𒋾 . . .'
T-2167	b'_because _of _the _capture _...'
D-2167	b'_against _...'
S-1146	b'_ 𒃻 𒁹 𒃻 𒉿 𒆪 𒌉 𒁈 𒉺 𒇻 𒆠'
T-1146	b'_From _Š apiku _of _Borsippa .'
D-1146	b'_From _Š apiku _of _Borsippa .'
S-1070	b'_ 𒌋 𒌋 𒐉 𒍜 𒁍 𒌨 𒆠 . . .'
T-1070	b'_24 _loin (- cuts ) _...'
[truncated: 5,704 more rows]
