# Supplementary material for: Translating Akkadian to English with neural machine translation
Source: PNAS Nexus. 2023 May 2;2(5):pgad096. doi: 10.1093/pnasnexus/pgad096 (PMC10153418; doi:10.1093/pnasnexus/pgad096)
Supplement: pgad096_Supplementary_Data [file pgad096_supplementary_data.zip › PNASNEXUS-PNASNEXUS-2022-00798-T-s04.csv]

Sentences	Proper translation	Improper translation	Intrinsic hallucination	extrinsic hallucination	Misalignment	Remarks
56		+
163		+
179		+
216		+
365			+			The NMT is semantically and syntactically correct, but is not equivalent to the source except for the word "house"
405				+		NMT with repetitions
414		+			+	The correct translation is: «Nabonidus, king of Babylon, shepherd chosen by Marduk». The NMT is closer than the aligned HT
495		+				No translation at all
593		+			+
618	+					NMT same as HT
760	+					Repetitions in the source
839	+					This NMT is surprisingly more literal than the HT
840	+
891		+			+
1075	+					NMT same as HT
1237	+
1326	+					This NMT is slightly better than the HT because the sign for the number 1 at the beginning of the line is correctly translated as the conjunction “if” (Akk. šumma)
1386	+					Middle large source sentence. This NMT is not the same as the HT, but it is very close and definitely useful.
1541			+			NMT with repetitions
1556	+				+
1725		+				No translation at all
1770		+			+	NMT is closer than the aligned HT
1789	+					NMT same as HT
1799			+			NMT with repetitions
1853	+					Middle large source sentence
2114		+				No translation at all
2239				+	+
2383	+				+
2480	+					This NMT is surprisingly more literal than the HT
2753	+
2758		+
2855		+			+
Total	14	13	3	2	8
