# Supplementary material for: Translating Akkadian to English with neural machine translation
Source: PNAS Nexus. 2023 May 2;2(5):pgad096. doi: 10.1093/pnasnexus/pgad096 (PMC10153418; doi:10.1093/pnasnexus/pgad096)
Supplement: pgad096_Supplementary_Data [file pgad096_supplementary_data.zip › PNASNEXUS-PNASNEXUS-2022-00798-T-s06.csv]

Sentences	Proper translation	Improper translation	Intrinsic hallucination	Extrinsic hallucination	Misalignment	Remarks
108		+
257		+
280			+			Repetitions
402		+
457	+
745	+					The second personal name in the source is not translated correctly, but the NMT is otherwise a proper translation
1157	+
1187	+					NMT same as HT
1217		+				Repetitions
1224		+				Repetitions
1358		+
1573		+
1665			+
1992				+
1984	+					NMT same as HT
1994		+
2278	+
2292		+				In this instance the name of the temple dedicated to the god Nergal E2.MES.LAM means «House, Warrior of the Netherworld». Normally such a name is not translated. The model translated correctly «house», but that is not the case for the rest. The translation of «statue» is also interesting because the Sumerian word for it is «alan» that sometimes is written with the last sign of this example: «a-la…
2303			+
2469	+				+	In this instance there is no HT, but a editorial note «(broken)». The translation should be «and which they will hear».
2494				+
2521		+
2552	+				+	Names are perfectly translated
2553	+				+	Names are perfectly translated
	9	10	3	2
