# Supplementary material for: Translating Akkadian to English with neural machine translation
Source: PNAS Nexus. 2023 May 2;2(5):pgad096. doi: 10.1093/pnasnexus/pgad096 (PMC10153418; doi:10.1093/pnasnexus/pgad096)
Supplement: pgad096_Supplementary_Data [file pgad096_supplementary_data.zip › PNASNEXUS-PNASNEXUS-2022-00798-T-s08.csv]

Sentences	Proper translation	Improper translation	Intrinsic hallucination	Extrinsic hallucination	Genres	Remarks
1		+			Royal Inscription
2	+				Royal inscription	The NMT are as good as a HT
3			+		Royal inscription
4		+			Royal inscription
5		+			Royal inscription
6				+	Royal inscription
7		+			Royal inscription	Repetitions
8	+				Royal inscription	The NMT are as good as a HT
9				+	Royal inscription
10		+			Royal inscription
11				+	Royal inscription
12		+			Royal inscription
13	+				Royal inscription
14	+				Royal inscription	The NMT missed only one word
15		+			Royal inscription	Repetitions
16		+			Old Babylonian Royal inscription
17	+				Administratives letters
18	+				Administratives letters	The NMT are as good as a HT
19	+				Administratives letters
20		+			Administratives letters
21		+			Administratives letters
22	+				Administratives letters
23			+		Administratives letters
24			+		Administratives letters
25		+			Administratives letters
26		+			Administratives letters
27		+			Administratives letters
28			+		Administratives letters
29		+			Administratives letters
30	+				Legal transactions
31	+				Legal transactions
32	+				Legal transactions	The NMT missed only one word
33		+			Legal transactions
34	+				Legal transactions	The NMT are as good as a HT
35	+				Legal transactions	Repetitions
36	+				Legal transactions
37			+		Legal transactions
38		+			Legal transactions
39			+		Legal transactions
40			+		Astrological omen
41		+			Astrological omen
42		+			Extispicy omen
43	+				Extispicy omen
44		+			Extispicy omen
45		+			Old Babylonian extispicy query
46			+		Administrative records
47			+		Administrative records
48		+			Administrative records
49	+				Administrative records
50		+			Administrative records
Total	16	22	9	3
