# Supplementary material for: Translating Akkadian to English with neural machine translation
Source: PNAS Nexus. 2023 May 2;2(5):pgad096. doi: 10.1093/pnasnexus/pgad096 (PMC10153418; doi:10.1093/pnasnexus/pgad096)
Supplement: pgad096_Supplementary_Data [file pgad096_supplementary_data.zip › PNASNEXUS-PNASNEXUS-2022-00798-T-s10.csv]

Sentences	Proper translation	Improper translation	Intrinsic hallucination	Extrinsic hallucination	Genres	Remarks
1		+			Royal Inscription
2			+		Royal inscription	Repetitions
3			+		Royal inscription
4		+			Royal inscription
5				+	Royal inscription
6			+		Royal inscription	Repetitions
7			+		Royal inscription
8	+				Royal inscription	The NMT are as good as a HT
9				+	Royal inscription
10				+	Royal inscription
11		+			Royal inscription
12		+			Royal inscription
13	+				Royal inscription
14	+				Royal inscription	The NMT missed only one word
15	+				Royal inscription
16				+	Old Babylonian Royal inscription
17	+				Administratives letters
18		+			Administratives letters
19		+			Administratives letters
20		+			Administratives letters
21		+			Administratives letters
22	+				Administratives letters	The NMT missed only one word
23				+	Administratives letters
24		+			Administratives letters
25		+			Administratives letters
26				+	Administratives letters
27		+			Administratives letters
28		+			Administratives letters
29		+			Administratives letters
30	+				Legal transactions
31		+			Legal transactions
32	+				Legal transactions	The NMT missed only one word
33				+	Legal transactions	The NMT are as good as a HT
34	+				Legal transactions
35	+				Legal transactions
36		+			Legal transactions
37			+		Legal transactions
38	+				Legal transactions	The NMT missed only one word
39				+	Legal transactions
40	+				Astrological omen
41		+			Astrological omen
42		+			Extispicy omen	The NMT are as good as a HT
43	+				Extispicy omen
44		+			Extispicy omen
45		+			Old Babylonian extispicy query
46			+		Administrative records
47			+		Administrative records
48			+		Administrative records
49	+				Administrative records
50			+		Administrative records	Repetitions
Total	14	19	9	8
